# Supplementary material for: 3,4,5-Trihydr­oxy-N′-(1H-indol-2-ylmethyl­idene)benzohydrazide–1H-indole-2-carbaldehyde azine–methanol (2/1/2)
Source: Acta Crystallogr Sect E Struct Rep Online. 2009 Dec 12;66(Pt 1):o105–6. doi: 10.1107/S1600536809052465 (PMC2980105; doi:10.1107/S1600536809052465)
Supplement: Supplementary file 1 [file e-66-0o105-sup1.cif]

##############################################################################
###                                                                        ###
###        Electronic paper (Acta Crystallographica Section E)             ###
###                                                                        ###
##############################################################################
#                                                                            #
# This CIF contains the data in a paper accepted for publication in Acta     #
# Crystallographica Section E. It conforms to the requirements of Notes      #
# for Authors for Section E, and has been peer reviewed under the auspices   #
# of the IUCr Commission on Journals.                                        #
#                                                                            #
# Full details of the Crystallographic Information File format               #
# are given in the paper "The Crystallographic Information File (CIF):       #
# a New Standard Archive File for Crystallography" by S. R. Hall, F. H.      #
# Allen and I. D. Brown [Acta Cryst. (1991), A47, 655-685].                  #
#                                                                            #
# The current version of the core CIF dictionary is obtainable from          #
# ftp://ftp.iucr.org/pub/cif_core.dic. The current version number is 2.4.    #
#                                                                            #
# Software is freely available for graphical display of the structure(s) in  #
# this CIF.  For information consult the CIF home page http://www.iucr.org/  #
# cif/home.html                                                              #
#                                                                            #
# This file may be used for bona fide research purposes within the           #
# scientific community so long as proper attribution is given to the journal # 
# article from which it was obtained.                                        #
#                                                                            #
##############################################################################
                                             
data_I
_audit_creation_method     SHELXL-97
_chemical_name_systematic
;
3,4,5-Trihydroxy-<i>N</i>'-(1<i>H</i>-indol-2-ylmethylidene)benzohydrazide--
1<i>H</i>-indole-2-carbaldehyde azine--methanol (2/1/2)
;
_chemical_name_common     ?
_chemical_formula_moiety     '2(C16 H13 N3 O4), C18 H14 N4, 2(C H4 O)'
_chemical_formula_sum     'C52 H48 N10 O10'
_chemical_formula_iupac     '2C16 H13 N3 O4, C18 H14 N4, 2C H4 O'
_chemical_formula_weight     973.00
_chemical_melting_point     ?
_symmetry_cell_setting     triclinic
_symmetry_space_group_name_H-M     'P -1'
_symmetry_space_group_name_Hall     '-P 1'
loop_
    _symmetry_equiv_pos_as_xyz
    'x, y, z'
    '-x, -y, -z'
_cell_length_a     7.4642(15)
_cell_length_b     12.791(2)
_cell_length_c     25.079(5)
_cell_angle_alpha     95.918(3)
_cell_angle_beta     95.166(4)
_cell_angle_gamma     101.451(4)
_cell_volume     2319.3(8)
_cell_formula_units_Z     2
_cell_measurement_reflns_used     754
_cell_measurement_theta_min     2.47
_cell_measurement_theta_max     20.74
_cell_measurement_temperature     100(2)
_exptl_crystal_description     lath
_exptl_crystal_colour     yellow
_exptl_crystal_size_max     0.50
_exptl_crystal_size_mid     0.12
_exptl_crystal_size_min     0.03
_exptl_crystal_density_diffrn     1.393
_exptl_crystal_density_meas     ?
_exptl_crystal_density_method     'not measured'
_exptl_crystal_F_000     1020
_exptl_absorpt_coefficient_mu     0.099
_exptl_absorpt_correction_type     multi-scan
_exptl_absorpt_process_details     '(SADABS; Sheldrick, 1996)'
_exptl_absorpt_correction_T_min     0.9521
_exptl_absorpt_correction_T_max     0.9970
_exptl_special_details
;
;
_diffrn_ambient_temperature     100(2)
_diffrn_radiation_type     MoK\a
_diffrn_radiation_wavelength     0.71073
_diffrn_radiation_source     'fine-focus sealed tube'
_diffrn_radiation_monochromator     graphite
_diffrn_measurement_device_type     'Bruker APEXII CCD'
_diffrn_measurement_method     '\f and \w scans'
_diffrn_detector_area_resol_mean     ?
_diffrn_reflns_number     10985
_diffrn_reflns_av_R_equivalents     0.0535
_diffrn_reflns_av_sigmaI/netI     0.1358
_diffrn_reflns_theta_min     1.64
_diffrn_reflns_theta_max     25.00
_diffrn_reflns_theta_full     25.00
_diffrn_measured_fraction_theta_max     0.974
_diffrn_measured_fraction_theta_full     0.974
_diffrn_reflns_limit_h_min     -7
_diffrn_reflns_limit_h_max     8
_diffrn_reflns_limit_k_min     -15
_diffrn_reflns_limit_k_max     13
_diffrn_reflns_limit_l_min     -29
_diffrn_reflns_limit_l_max     29
_refine_special_details
;
Refinement of <i>F</i>^2^ against ALL reflections. The weighted <i>R</i>-factor
<i>wR</i> and goodness of fit <i>S</i> are based on <i>F</i>^2^, conventional
<i>R</i>-factors <i>R</i> are based on <i>F</i>, with <i>F</i> set to zero for
negative <i>F</i>^2^. The threshold expression of <i>F</i>^2^ >
\s(<i>F</i>^2^) is used only for calculating <i>R</i>-factors(gt) <i>etc</i>.
and is not relevant to the choice of reflections for refinement.
<i>R</i>-factors based on <i>F</i>^2^ are statistically about twice as large
as those based on <i>F</i>, and <i>R</i>- factors based on ALL data will be
even larger.
;
_reflns_number_total     7939
_reflns_number_gt     4029
_reflns_threshold_expression     I>2sigma(I)
_refine_ls_structure_factor_coef     Fsqd
_refine_ls_matrix_type     full
_refine_ls_R_factor_all     0.1461
_refine_ls_R_factor_gt     0.0639
_refine_ls_wR_factor_gt     0.1161
_refine_ls_wR_factor_ref     0.1532
_refine_ls_goodness_of_fit_ref     0.976
_refine_ls_restrained_S_all     0.975
_refine_ls_number_reflns     7939
_refine_ls_number_parameters     693
_refine_ls_number_restraints     14
_refine_ls_hydrogen_treatment     mixed
_refine_ls_weighting_scheme     calc
_refine_ls_weighting_details
                 'calc w=1/[\s^2^(Fo^2^)+(0.0463P)^2^] where P=(Fo^2^+2Fc^2^)/3'
_atom_sites_solution_hydrogens     geom
_atom_sites_solution_primary     direct
_atom_sites_solution_secondary     difmap
_refine_ls_shift/su_max     0.021
_refine_ls_shift/su_mean     0.001
_refine_diff_density_max     0.296
_refine_diff_density_min     -0.315
_refine_ls_extinction_method     none
_refine_ls_extinction_coef     ?
loop_
    _atom_type_symbol
    _atom_type_description
    _atom_type_scat_dispersion_real
    _atom_type_scat_dispersion_imag
    _atom_type_scat_source
    'C' 'C' 0.0033 0.0016
                         'International Tables Vol C Tables 4.2.6.8 and 6.1.1.4'
    'H' 'H' 0.0000 0.0000
                         'International Tables Vol C Tables 4.2.6.8 and 6.1.1.4'
    'N' 'N' 0.0061 0.0033
                         'International Tables Vol C Tables 4.2.6.8 and 6.1.1.4'
    'O' 'O' 0.0106 0.0060
                         'International Tables Vol C Tables 4.2.6.8 and 6.1.1.4'
_computing_data_collection     'APEX2 (Bruker, 2007)'
_computing_cell_refinement     'SAINT (Bruker, 2007)'
_computing_data_reduction     'SAINT (Bruker, 2007)'
_computing_structure_solution     'SHELXS97 (Sheldrick, 2008)'
_computing_structure_refinement     'SHELXL97 (Sheldrick, 2008)'
_computing_molecular_graphics
              'X-SEED (Barbour, 2001) and Mercury (Macrae <i>et al.</i>,  2008)'
_computing_publication_material     'publCIF (Westrip, 2009)'
loop_
    _atom_site_type_symbol
    _atom_site_label
    _atom_site_fract_x
    _atom_site_fract_y
    _atom_site_fract_z
    _atom_site_U_iso_or_equiv
    _atom_site_adp_type
    _atom_site_calc_flag
    _atom_site_refinement_flags
    _atom_site_occupancy
    _atom_site_disorder_assembly
    _atom_site_disorder_group
    O O10 0.7343(4) 0.2306(2) 0.60742(10) 0.0276(7) Uani d . 1 . .
    O O13 0.7280(4) 0.0510(2) 0.41802(11) 0.0333(8) Uani d D 1 . .
    H H13O 0.749(6) 0.003(3) 0.3953(14) 0.050 Uiso d D 1 . .
    O O14 0.7874(4) -0.1457(2) 0.42855(11) 0.0280(7) Uani d D 1 . .
    H H14O 0.823(6) -0.201(2) 0.4370(17) 0.042 Uiso d D 1 . .
    O O15 0.8285(4) -0.2137(2) 0.52914(10) 0.0259(7) Uani d D 1 . .
    H H15O 0.846(6) -0.225(3) 0.5616(6) 0.039 Uiso d D 1 . .
    N N1 0.5730(5) 0.2917(3) 0.78752(12) 0.0211(8) Uani d D 1 . .
    H H1N 0.571(5) 0.321(3) 0.7570(8) 0.025 Uiso d D 1 . .
    N N2 0.6671(5) 0.1652(2) 0.70038(13) 0.0242(8) Uani d . 1 . .
    N N3 0.6927(5) 0.0943(3) 0.65781(13) 0.0260(8) Uani d D 1 . .
    H H3N 0.668(5) 0.0250(10) 0.6599(15) 0.031 Uiso d D 1 . .
    C C1 0.6341(5) 0.1973(3) 0.79275(15) 0.0203(9) Uani d . 1 . .
    C C2 0.6431(5) 0.1802(3) 0.84590(15) 0.0263(10) Uani d . 1 . .
    H H2 0.6815 0.1215 0.8604 0.032 Uiso calc R 1 . .
    C C3 0.5848(5) 0.2656(3) 0.87524(15) 0.0232(10) Uani d . 1 . .
    C C4 0.5625(6) 0.2922(3) 0.92965(16) 0.0290(11) Uani d . 1 . .
    H H4 0.5937 0.2486 0.9560 0.035 Uiso calc R 1 . .
    C C5 0.4951(6) 0.3823(3) 0.94423(16) 0.0317(11) Uani d . 1 . .
    H H5 0.4791 0.4007 0.9809 0.038 Uiso calc R 1 . .
    C C6 0.4495(6) 0.4473(3) 0.90547(17) 0.0325(11) Uani d . 1 . .
    H H6 0.4025 0.5088 0.9167 0.039 Uiso calc R 1 . .
    C C7 0.4705(5) 0.4250(3) 0.85215(16) 0.0263(10) Uani d . 1 . .
    H H7 0.4386 0.4696 0.8263 0.032 Uiso calc R 1 . .
    C C8 0.5402(5) 0.3347(3) 0.83727(15) 0.0222(10) Uani d . 1 . .
    C C9 0.6730(5) 0.1316(3) 0.74681(16) 0.0258(10) Uani d . 1 . .
    H H9 0.7028 0.0639 0.7509 0.031 Uiso calc R 1 . .
    C C10 0.7225(6) 0.1329(3) 0.61037(16) 0.0235(10) Uani d . 1 . .
    C C11 0.7412(5) 0.0573(3) 0.56412(15) 0.0199(9) Uani d . 1 . .
    C C12 0.7246(5) 0.0893(3) 0.51285(15) 0.0219(10) Uani d . 1 . .
    H H12 0.7020 0.1585 0.5083 0.026 Uiso calc R 1 . .
    C C13 0.7412(5) 0.0194(3) 0.46881(15) 0.0207(9) Uani d . 1 . .
    C C14 0.7731(5) -0.0820(3) 0.47460(15) 0.0203(9) Uani d . 1 . .
    C C15 0.7928(5) -0.1131(3) 0.52580(15) 0.0191(9) Uani d . 1 . .
    C C16 0.7771(5) -0.0445(3) 0.57041(15) 0.0223(10) Uani d . 1 . .
    H H16 0.7907 -0.0661 0.6054 0.027 Uiso calc R 1 . .
    O O26 0.8842(4) 0.7516(2) 0.62971(10) 0.0246(7) Uani d . 1 . .
    O O29 1.3673(4) 0.6412(2) 0.51863(11) 0.0276(7) Uani d D 1 . .
    H H29O 1.430(5) 0.601(3) 0.5035(15) 0.041 Uiso d D 1 . .
    O O30 1.3089(4) 0.4224(2) 0.51396(10) 0.0225(7) Uani d D 1 . .
    H H30O 1.254(5) 0.3578(13) 0.5053(15) 0.034 Uiso d D 1 . .
    O O31 1.0303(4) 0.3140(2) 0.56466(11) 0.0279(7) Uani d D 1 . .
    H H31O 0.938(4) 0.293(3) 0.5802(15) 0.042 Uiso d D 1 . .
    N N4 0.5999(5) 0.7939(3) 0.79555(12) 0.0230(8) Uani d D 1 . .
    H H4N 0.609(5) 0.820(3) 0.7648(8) 0.028 Uiso d D 1 . .
    N N5 0.7553(5) 0.6765(2) 0.71588(12) 0.0243(8) Uani d . 1 . .
    N N6 0.8261(5) 0.6142(3) 0.67896(13) 0.0240(8) Uani d D 1 . .
    H H6N 0.818(5) 0.5464(12) 0.6837(15) 0.029 Uiso d D 1 . .
    C C17 0.6739(5) 0.7044(3) 0.80452(15) 0.0233(10) Uani d . 1 . .
    C C18 0.6735(5) 0.6888(3) 0.85733(15) 0.0241(10) Uani d . 1 . .
    H H18 0.7163 0.6331 0.8736 0.029 Uiso calc R 1 . .
    C C19 0.5975(5) 0.7705(3) 0.88380(15) 0.0232(10) Uani d . 1 . .
    C C20 0.5626(6) 0.7976(3) 0.93695(16) 0.0284(11) Uani d . 1 . .
    H H20 0.5955 0.7576 0.9648 0.034 Uiso calc R 1 . .
    C C21 0.4798(6) 0.8830(3) 0.94795(16) 0.0312(11) Uani d . 1 . .
    H H21 0.4562 0.9024 0.9838 0.037 Uiso calc R 1 . .
    C C22 0.4298(6) 0.9418(3) 0.90718(17) 0.0315(11) Uani d . 1 . .
    H H22 0.3710 0.9996 0.9160 0.038 Uiso calc R 1 . .
    C C23 0.4630(5) 0.9184(3) 0.85492(16) 0.0250(10) Uani d . 1 . .
    H H23 0.4264 0.9583 0.8274 0.030 Uiso calc R 1 . .
    C C24 0.5516(5) 0.8349(3) 0.84352(15) 0.0209(9) Uani d . 1 . .
    C C25 0.7390(5) 0.6424(3) 0.76214(15) 0.0233(10) Uani d . 1 . .
    H H25 0.7701 0.5758 0.7683 0.028 Uiso calc R 1 . .
    C C26 0.8945(5) 0.6580(3) 0.63666(15) 0.0209(9) Uani d . 1 . .
    C C27 0.9906(5) 0.5921(3) 0.60161(14) 0.0201(9) Uani d . 1 . .
    C C28 1.1271(5) 0.6445(3) 0.57419(14) 0.0198(9) Uani d . 1 . .
    H H28 1.1494 0.7206 0.5756 0.024 Uiso calc R 1 . .
    C C29 1.2315(5) 0.5871(3) 0.54470(15) 0.0209(9) Uani d . 1 . .
    C C30 1.1997(5) 0.4760(3) 0.54255(14) 0.0183(9) Uani d . 1 . .
    C C31 1.0592(5) 0.4240(3) 0.56948(14) 0.0185(9) Uani d . 1 . .
    C C32 0.9561(5) 0.4800(3) 0.59929(14) 0.0188(9) Uani d . 1 . .
    H H32 0.8627 0.4434 0.6181 0.023 Uiso calc R 1 . .
    N N7 -0.1199(5) 0.3424(3) 1.11800(14) 0.0329(9) Uani d D 1 . .
    H H7N -0.160(5) 0.2730(11) 1.1082(15) 0.039 Uiso d D 1 . .
    N N8 -0.0309(5) 0.2620(3) 1.01631(15) 0.0412(10) Uani d . 1 . .
    N N9 0.0213(5) 0.2391(3) 0.96486(15) 0.0413(10) Uani d . 1 . .
    N N10 0.0984(5) 0.1700(3) 0.86232(16) 0.0390(10) Uani d D 1 . .
    H H10N 0.140(6) 0.2386(12) 0.8734(17) 0.047 Uiso d D 1 . .
    C C33 -0.0304(6) 0.4065(4) 1.08362(17) 0.0338(11) Uani d . 1 . .
    C C34 0.0234(6) 0.5092(4) 1.10970(17) 0.0338(11) Uani d . 1 . .
    H H34 0.0883 0.5694 1.0952 0.041 Uiso calc R 1 . .
    C C35 -0.0343(6) 0.5100(4) 1.16199(17) 0.0318(11) Uani d . 1 . .
    C C36 -0.0175(6) 0.5877(4) 1.20641(18) 0.0365(12) Uani d . 1 . .
    H H36 0.0427 0.6598 1.2047 0.044 Uiso calc R 1 . .
    C C37 -0.0892(6) 0.5589(4) 1.25316(18) 0.0364(12) Uani d . 1 . .
    H H37 -0.0783 0.6116 1.2835 0.044 Uiso calc R 1 . .
    C C38 -0.1782(6) 0.4520(4) 1.25592(18) 0.0355(12) Uani d . 1 . .
    H H38 -0.2267 0.4337 1.2883 0.043 Uiso calc R 1 . .
    C C39 -0.1965(6) 0.3734(4) 1.21283(17) 0.0342(11) Uani d . 1 . .
    H H39 -0.2565 0.3014 1.2151 0.041 Uiso calc R 1 . .
    C C40 -0.1247(6) 0.4023(3) 1.16585(17) 0.0299(11) Uani d . 1 . .
    C C41 0.0086(6) 0.3637(4) 1.03193(17) 0.0351(12) Uani d . 1 . .
    H H41 0.0648 0.4113 1.0087 0.042 Uiso calc R 1 . .
    C C42 -0.0074(6) 0.1373(4) 0.94922(19) 0.0404(12) Uani d . 1 . .
    H H42 -0.0528 0.0874 0.9729 0.048 Uiso calc R 1 . .
    C C43 0.0283(6) 0.0996(4) 0.8971(2) 0.0404(12) Uani d . 1 . .
    C C44 -0.0064(6) -0.0023(4) 0.8699(2) 0.0450(13) Uani d . 1 . .
    H H44 -0.0547 -0.0667 0.8842 0.054 Uiso calc R 1 . .
    C C45 0.0423(6) 0.0051(4) 0.8166(2) 0.0388(12) Uani d . 1 . .
    C C46 0.0367(6) -0.0702(4) 0.7703(2) 0.0505(15) Uani d . 1 . .
    H H46 -0.0038 -0.1450 0.7716 0.061 Uiso calc R 1 . .
    C C47 0.0905(7) -0.0332(5) 0.7238(2) 0.0575(16) Uani d . 1 . .
    H H47 0.0874 -0.0831 0.6927 0.069 Uiso calc R 1 . .
    C C48 0.1500(6) 0.0768(4) 0.7210(2) 0.0519(15) Uani d . 1 . .
    H H48 0.1842 0.1002 0.6879 0.062 Uiso calc R 1 . .
    C C49 0.1598(6) 0.1511(4) 0.76502(19) 0.0454(13) Uani d . 1 . .
    H H49 0.2018 0.2256 0.7631 0.055 Uiso calc R 1 . .
    C C50 0.1067(6) 0.1146(4) 0.81268(19) 0.0379(12) Uani d . 1 . .
    O O51 0.3727(4) 0.6124(2) 0.31454(11) 0.0291(7) Uani d D 1 . .
    H H51O 0.348(6) 0.6718(18) 0.3249(16) 0.044 Uiso d D 1 . .
    C C51 0.5272(6) 0.6038(4) 0.35040(18) 0.0448(13) Uani d . 1 . .
    H H51A 0.6326 0.6607 0.3464 0.067 Uiso calc R 1 . .
    H H51B 0.5580 0.5335 0.3418 0.067 Uiso calc R 1 . .
    H H51C 0.4971 0.6114 0.3876 0.067 Uiso calc R 1 . .
    O O52 0.3718(4) 0.1291(2) 0.31264(11) 0.0270(7) Uani d D 1 . .
    H H52O 0.303(5) 0.173(3) 0.3177(17) 0.040 Uiso d D 1 . .
    C C52 0.5328(6) 0.1969(3) 0.34338(17) 0.0348(11) Uani d . 1 . .
    H H52A 0.5520 0.2685 0.3315 0.052 Uiso calc R 1 . .
    H H52B 0.6404 0.1656 0.3378 0.052 Uiso calc R 1 . .
    H H52C 0.5157 0.2028 0.3818 0.052 Uiso calc R 1 . .
loop_
    _atom_site_aniso_label
    _atom_site_aniso_U_11
    _atom_site_aniso_U_22
    _atom_site_aniso_U_33
    _atom_site_aniso_U_12
    _atom_site_aniso_U_13
    _atom_site_aniso_U_23
    O10 0.0363(18) 0.0170(17) 0.0324(17) 0.0056(13) 0.0150(14) 0.0060(13)
    O13 0.052(2) 0.034(2) 0.0181(17) 0.0156(16) 0.0047(15) 0.0088(13)
    O14 0.0370(19) 0.0241(18) 0.0239(16) 0.0105(14) 0.0041(14) -0.0008(13)
    O15 0.0401(19) 0.0190(16) 0.0207(16) 0.0095(14) 0.0071(15) 0.0033(13)
    N1 0.025(2) 0.023(2) 0.0172(19) 0.0072(16) 0.0037(16) 0.0043(15)
    N2 0.034(2) 0.0181(19) 0.021(2) 0.0060(16) 0.0088(16) 0.0013(15)
    N3 0.036(2) 0.0176(19) 0.024(2) 0.0029(17) 0.0120(17) -0.0006(16)
    C1 0.019(2) 0.019(2) 0.025(2) 0.0060(18) 0.0048(18) 0.0023(18)
    C2 0.029(3) 0.024(3) 0.024(2) 0.003(2) 0.001(2) 0.0049(19)
    C3 0.028(3) 0.019(2) 0.021(2) 0.0014(19) 0.0034(19) 0.0030(18)
    C4 0.036(3) 0.031(3) 0.018(2) 0.004(2) 0.003(2) 0.0018(19)
    C5 0.041(3) 0.033(3) 0.019(2) 0.004(2) 0.005(2) -0.003(2)
    C6 0.032(3) 0.033(3) 0.031(3) 0.004(2) 0.008(2) -0.005(2)
    C7 0.025(3) 0.025(3) 0.029(3) 0.007(2) 0.003(2) 0.0004(19)
    C8 0.022(2) 0.024(2) 0.019(2) 0.0013(19) 0.0024(18) 0.0006(18)
    C9 0.026(3) 0.024(3) 0.026(2) 0.0009(19) 0.004(2) 0.0033(19)
    C10 0.025(2) 0.017(2) 0.027(2) -0.0002(19) 0.0068(19) 0.0010(18)
    C11 0.019(2) 0.018(2) 0.023(2) 0.0029(18) 0.0064(18) 0.0027(18)
    C12 0.026(2) 0.015(2) 0.025(2) 0.0039(18) 0.0035(19) 0.0062(18)
    C13 0.021(2) 0.025(2) 0.017(2) 0.0053(19) 0.0022(18) 0.0061(18)
    C14 0.020(2) 0.022(2) 0.016(2) 0.0013(18) 0.0054(18) -0.0020(18)
    C15 0.021(2) 0.012(2) 0.025(2) 0.0049(17) 0.0039(18) 0.0047(17)
    C16 0.026(2) 0.019(2) 0.022(2) 0.0021(19) 0.0061(19) 0.0043(18)
    O26 0.0384(18) 0.0154(16) 0.0228(15) 0.0097(13) 0.0091(13) 0.0030(12)
    O29 0.0279(18) 0.0197(17) 0.0383(18) 0.0050(13) 0.0181(14) 0.0051(13)
    O30 0.0223(17) 0.0174(16) 0.0282(16) 0.0030(13) 0.0085(13) 0.0017(13)
    O31 0.0291(18) 0.0205(17) 0.0366(18) 0.0061(14) 0.0190(14) 0.0000(13)
    N4 0.026(2) 0.025(2) 0.019(2) 0.0074(16) 0.0045(17) 0.0001(16)
    N5 0.032(2) 0.025(2) 0.0176(19) 0.0059(16) 0.0091(16) 0.0011(15)
    N6 0.035(2) 0.019(2) 0.0201(19) 0.0070(17) 0.0120(16) 0.0019(16)
    C17 0.021(2) 0.026(3) 0.024(2) 0.0051(19) 0.0069(19) 0.0025(19)
    C18 0.028(3) 0.027(2) 0.021(2) 0.011(2) 0.0047(19) 0.0057(18)
    C19 0.026(2) 0.022(2) 0.022(2) 0.0047(19) 0.0036(19) 0.0035(18)
    C20 0.034(3) 0.029(3) 0.021(2) 0.004(2) 0.004(2) 0.0020(19)
    C21 0.041(3) 0.031(3) 0.020(2) 0.005(2) 0.010(2) -0.004(2)
    C22 0.032(3) 0.027(3) 0.038(3) 0.011(2) 0.010(2) 0.001(2)
    C23 0.030(3) 0.020(2) 0.028(2) 0.010(2) 0.008(2) 0.0051(19)
    C24 0.021(2) 0.022(2) 0.017(2) 0.0028(19) 0.0016(18) -0.0025(18)
    C25 0.024(2) 0.023(2) 0.025(2) 0.0063(19) 0.0065(19) 0.0055(19)
    C26 0.022(2) 0.018(2) 0.021(2) 0.0015(18) 0.0012(18) 0.0011(18)
    C27 0.020(2) 0.025(2) 0.014(2) 0.0049(19) 0.0011(17) -0.0009(17)
    C28 0.030(2) 0.010(2) 0.020(2) 0.0056(18) 0.0037(19) 0.0026(17)
    C29 0.019(2) 0.019(2) 0.024(2) 0.0018(18) 0.0028(19) 0.0010(18)
    C30 0.014(2) 0.022(2) 0.018(2) 0.0046(18) 0.0054(17) -0.0017(17)
    C31 0.021(2) 0.012(2) 0.021(2) 0.0011(18) 0.0031(18) 0.0022(17)
    C32 0.022(2) 0.018(2) 0.017(2) 0.0022(18) 0.0083(18) 0.0044(17)
    N7 0.030(2) 0.029(2) 0.037(2) -0.0003(19) 0.0046(18) 0.0002(19)
    N8 0.036(2) 0.050(3) 0.035(2) 0.005(2) 0.0053(19) -0.001(2)
    N9 0.033(2) 0.052(3) 0.039(2) 0.009(2) 0.0062(19) 0.003(2)
    N10 0.029(2) 0.037(3) 0.047(3) 0.003(2) 0.0061(19) -0.011(2)
    C33 0.023(3) 0.046(3) 0.032(3) 0.005(2) 0.003(2) 0.006(2)
    C34 0.026(3) 0.035(3) 0.042(3) 0.006(2) -0.001(2) 0.011(2)
    C35 0.021(3) 0.038(3) 0.037(3) 0.008(2) -0.002(2) 0.010(2)
    C36 0.030(3) 0.028(3) 0.048(3) 0.000(2) -0.004(2) 0.004(2)
    C37 0.033(3) 0.039(3) 0.035(3) 0.008(2) -0.003(2) -0.001(2)
    C38 0.023(3) 0.044(3) 0.037(3) 0.002(2) 0.000(2) 0.009(2)
    C39 0.024(3) 0.032(3) 0.042(3) -0.001(2) -0.003(2) 0.005(2)
    C40 0.019(2) 0.034(3) 0.034(3) 0.003(2) -0.002(2) 0.001(2)
    C41 0.019(3) 0.054(3) 0.034(3) 0.010(2) 0.003(2) 0.009(2)
    C42 0.030(3) 0.047(3) 0.045(3) 0.009(2) -0.001(2) 0.010(3)
    C43 0.031(3) 0.038(3) 0.052(3) 0.008(2) 0.004(3) 0.003(3)
    C44 0.029(3) 0.031(3) 0.072(4) 0.006(2) 0.000(3) 0.003(3)
    C45 0.022(3) 0.035(3) 0.056(3) 0.007(2) -0.002(2) -0.006(2)
    C46 0.030(3) 0.039(3) 0.075(4) 0.008(2) -0.008(3) -0.019(3)
    C47 0.037(3) 0.063(4) 0.064(4) 0.009(3) 0.007(3) -0.032(3)
    C48 0.038(3) 0.053(4) 0.057(4) -0.002(3) 0.018(3) -0.020(3)
    C49 0.033(3) 0.047(3) 0.050(3) 0.001(2) 0.009(3) -0.012(3)
    C50 0.022(3) 0.035(3) 0.051(3) 0.005(2) 0.003(2) -0.016(2)
    O51 0.0360(19) 0.0255(18) 0.0272(17) 0.0103(15) 0.0070(14) -0.0004(13)
    C51 0.040(3) 0.053(3) 0.042(3) 0.013(3) -0.004(2) 0.005(2)
    O52 0.0322(19) 0.0208(18) 0.0285(17) 0.0073(13) 0.0044(14) 0.0019(13)
    C52 0.027(3) 0.040(3) 0.034(3) 0.002(2) -0.003(2) 0.007(2)
_geom_special_details
;
All e.s.d.'s (except the e.s.d. in the dihedral angle between two l.s. planes)
are estimated using the full covariance matrix. The cell e.s.d.'s are taken
into account individually in the estimation of e.s.d.'s in distances, angles
and torsion angles; correlations between e.s.d.'s in cell parameters are only
used when they are defined by crystal symmetry. An approximate (isotropic)
treatment of cell e.s.d.'s is used for estimating e.s.d.'s involving l.s.
planes.
;
loop_
    _geom_bond_atom_site_label_1
    _geom_bond_atom_site_label_2
    _geom_bond_site_symmetry_2
    _geom_bond_distance
    _geom_bond_publ_flag
    O10 C10 . 1.246(4) ?
    O13 C13 . 1.376(4) ?
    O13 H13O . 0.844(10) ?
    O14 C14 . 1.368(4) ?
    O14 H14O . 0.843(10) ?
    O15 C15 . 1.374(4) ?
    O15 H15O . 0.845(10) ?
    N1 C8 . 1.373(5) ?
    N1 C1 . 1.387(5) ?
    N1 H1N . 0.884(10) ?
    N2 C9 . 1.282(5) ?
    N2 N3 . 1.380(4) ?
    N3 C10 . 1.354(5) ?
    N3 H3N . 0.877(10) ?
    C1 C2 . 1.371(5) ?
    C1 C9 . 1.440(5) ?
    C2 C3 . 1.415(5) ?
    C2 H2 . 0.9500 ?
    C3 C4 . 1.405(5) ?
    C3 C8 . 1.426(5) ?
    C4 C5 . 1.375(5) ?
    C4 H4 . 0.9500 ?
    C5 C6 . 1.404(6) ?
    C5 H5 . 0.9500 ?
    C6 C7 . 1.368(5) ?
    C6 H6 . 0.9500 ?
    C7 C8 . 1.389(5) ?
    C7 H7 . 0.9500 ?
    C9 H9 . 0.9500 ?
    C10 C11 . 1.467(5) ?
    C11 C12 . 1.392(5) ?
    C11 C16 . 1.401(5) ?
    C12 C13 . 1.378(5) ?
    C12 H12 . 0.9500 ?
    C13 C14 . 1.384(5) ?
    C14 C15 . 1.387(5) ?
    C15 C16 . 1.377(5) ?
    C16 H16 . 0.9500 ?
    O26 C26 . 1.243(4) ?
    O29 C29 . 1.367(4) ?
    O29 H29O . 0.845(10) ?
    O30 C30 . 1.369(4) ?
    O30 H30O . 0.841(10) ?
    O31 C31 . 1.372(4) ?
    O31 H31O . 0.836(10) ?
    N4 C24 . 1.370(5) ?
    N4 C17 . 1.396(5) ?
    N4 H4N . 0.876(10) ?
    N5 C25 . 1.289(5) ?
    N5 N6 . 1.369(4) ?
    N6 C26 . 1.344(5) ?
    N6 H6N . 0.877(10) ?
    C17 C18 . 1.360(5) ?
    C17 C25 . 1.438(5) ?
    C18 C19 . 1.419(5) ?
    C18 H18 . 0.9500 ?
    C19 C20 . 1.403(5) ?
    C19 C24 . 1.428(5) ?
    C20 C21 . 1.374(5) ?
    C20 H20 . 0.9500 ?
    C21 C22 . 1.397(6) ?
    C21 H21 . 0.9500 ?
    C22 C23 . 1.369(5) ?
    C22 H22 . 0.9500 ?
    C23 C24 . 1.383(5) ?
    C23 H23 . 0.9500 ?
    C25 H25 . 0.9500 ?
    C26 C27 . 1.482(5) ?
    C27 C28 . 1.382(5) ?
    C27 C32 . 1.400(5) ?
    C28 C29 . 1.383(5) ?
    C28 H28 . 0.9500 ?
    C29 C30 . 1.388(5) ?
    C30 C31 . 1.393(5) ?
    C31 C32 . 1.370(5) ?
    C32 H32 . 0.9500 ?
    N7 C40 . 1.363(5) ?
    N7 C33 . 1.376(5) ?
    N7 H7N . 0.879(10) ?
    N8 C41 . 1.286(5) ?
    N8 N9 . 1.400(5) ?
    N9 C42 . 1.290(5) ?
    N10 C43 . 1.378(6) ?
    N10 C50 . 1.380(5) ?
    N10 H10N . 0.877(10) ?
    C33 C34 . 1.371(6) ?
    C33 C41 . 1.432(6) ?
    C34 C35 . 1.416(6) ?
    C34 H34 . 0.9500 ?
    C35 C36 . 1.394(6) ?
    C35 C40 . 1.425(6) ?
    C36 C37 . 1.386(6) ?
    C36 H36 . 0.9500 ?
    C37 C38 . 1.409(6) ?
    C37 H37 . 0.9500 ?
    C38 C39 . 1.375(6) ?
    C38 H38 . 0.9500 ?
    C39 C40 . 1.392(6) ?
    C39 H39 . 0.9500 ?
    C41 H41 . 0.9500 ?
    C42 C43 . 1.414(6) ?
    C42 H42 . 0.9500 ?
    C43 C44 . 1.371(6) ?
    C44 C45 . 1.425(6) ?
    C44 H44 . 0.9500 ?
    C45 C50 . 1.405(6) ?
    C45 C46 . 1.423(6) ?
    C46 C47 . 1.367(7) ?
    C46 H46 . 0.9500 ?
    C47 C48 . 1.399(7) ?
    C47 H47 . 0.9500 ?
    C48 C49 . 1.367(6) ?
    C48 H48 . 0.9500 ?
    C49 C50 . 1.389(6) ?
    C49 H49 . 0.9500 ?
    O51 C51 . 1.427(5) ?
    O51 H51O . 0.839(10) ?
    C51 H51A . 0.9800 ?
    C51 H51B . 0.9800 ?
    C51 H51C . 0.9800 ?
    O52 C52 . 1.440(5) ?
    O52 H52O . 0.837(10) ?
    C52 H52A . 0.9800 ?
    C52 H52B . 0.9800 ?
    C52 H52C . 0.9800 ?
loop_
    _geom_angle_atom_site_label_1
    _geom_angle_atom_site_label_2
    _geom_angle_atom_site_label_3
    _geom_angle_site_symmetry_1
    _geom_angle_site_symmetry_3
    _geom_angle
    _geom_angle_publ_flag
    C13 O13 H13O . . 110(3) ?
    C14 O14 H14O . . 109(3) ?
    C15 O15 H15O . . 111(3) ?
    C8 N1 C1 . . 109.0(3) ?
    C8 N1 H1N . . 128(2) ?
    C1 N1 H1N . . 123(2) ?
    C9 N2 N3 . . 116.0(3) ?
    C10 N3 N2 . . 117.8(3) ?
    C10 N3 H3N . . 121(3) ?
    N2 N3 H3N . . 120(3) ?
    C2 C1 N1 . . 109.0(3) ?
    C2 C1 C9 . . 129.2(4) ?
    N1 C1 C9 . . 121.8(4) ?
    C1 C2 C3 . . 107.8(4) ?
    C1 C2 H2 . . 126.1 ?
    C3 C2 H2 . . 126.1 ?
    C4 C3 C2 . . 134.7(4) ?
    C4 C3 C8 . . 118.5(4) ?
    C2 C3 C8 . . 106.8(3) ?
    C5 C4 C3 . . 119.1(4) ?
    C5 C4 H4 . . 120.4 ?
    C3 C4 H4 . . 120.4 ?
    C4 C5 C6 . . 120.7(4) ?
    C4 C5 H5 . . 119.6 ?
    C6 C5 H5 . . 119.6 ?
    C7 C6 C5 . . 122.2(4) ?
    C7 C6 H6 . . 118.9 ?
    C5 C6 H6 . . 118.9 ?
    C6 C7 C8 . . 117.3(4) ?
    C6 C7 H7 . . 121.3 ?
    C8 C7 H7 . . 121.3 ?
    N1 C8 C7 . . 130.5(4) ?
    N1 C8 C3 . . 107.4(3) ?
    C7 C8 C3 . . 122.1(4) ?
    N2 C9 C1 . . 119.6(4) ?
    N2 C9 H9 . . 120.2 ?
    C1 C9 H9 . . 120.2 ?
    O10 C10 N3 . . 119.5(3) ?
    O10 C10 C11 . . 122.3(4) ?
    N3 C10 C11 . . 118.2(4) ?
    C12 C11 C16 . . 119.8(3) ?
    C12 C11 C10 . . 118.2(4) ?
    C16 C11 C10 . . 121.9(4) ?
    C13 C12 C11 . . 119.2(4) ?
    C13 C12 H12 . . 120.4 ?
    C11 C12 H12 . . 120.4 ?
    O13 C13 C12 . . 119.7(3) ?
    O13 C13 C14 . . 119.0(3) ?
    C12 C13 C14 . . 121.3(4) ?
    O14 C14 C13 . . 117.1(3) ?
    O14 C14 C15 . . 123.5(4) ?
    C13 C14 C15 . . 119.4(3) ?
    O15 C15 C16 . . 122.9(4) ?
    O15 C15 C14 . . 116.8(3) ?
    C16 C15 C14 . . 120.3(4) ?
    C15 C16 C11 . . 119.9(4) ?
    C15 C16 H16 . . 120.0 ?
    C11 C16 H16 . . 120.0 ?
    C29 O29 H29O . . 113(3) ?
    C30 O30 H30O . . 109(3) ?
    C31 O31 H31O . . 107(3) ?
    C24 N4 C17 . . 108.0(3) ?
    C24 N4 H4N . . 131(3) ?
    C17 N4 H4N . . 120(3) ?
    C25 N5 N6 . . 116.1(3) ?
    C26 N6 N5 . . 118.8(3) ?
    C26 N6 H6N . . 124(3) ?
    N5 N6 H6N . . 117(3) ?
    C18 C17 N4 . . 109.7(3) ?
    C18 C17 C25 . . 128.0(4) ?
    N4 C17 C25 . . 122.2(4) ?
    C17 C18 C19 . . 107.8(4) ?
    C17 C18 H18 . . 126.1 ?
    C19 C18 H18 . . 126.1 ?
    C20 C19 C18 . . 134.9(4) ?
    C20 C19 C24 . . 118.8(4) ?
    C18 C19 C24 . . 106.3(3) ?
    C21 C20 C19 . . 118.8(4) ?
    C21 C20 H20 . . 120.6 ?
    C19 C20 H20 . . 120.6 ?
    C20 C21 C22 . . 121.0(4) ?
    C20 C21 H21 . . 119.5 ?
    C22 C21 H21 . . 119.5 ?
    C23 C22 C21 . . 122.0(4) ?
    C23 C22 H22 . . 119.0 ?
    C21 C22 H22 . . 119.0 ?
    C22 C23 C24 . . 117.7(4) ?
    C22 C23 H23 . . 121.2 ?
    C24 C23 H23 . . 121.2 ?
    N4 C24 C23 . . 130.2(4) ?
    N4 C24 C19 . . 108.1(3) ?
    C23 C24 C19 . . 121.6(4) ?
    N5 C25 C17 . . 120.5(4) ?
    N5 C25 H25 . . 119.8 ?
    C17 C25 H25 . . 119.8 ?
    O26 C26 N6 . . 120.4(3) ?
    O26 C26 C27 . . 122.7(4) ?
    N6 C26 C27 . . 116.9(4) ?
    C28 C27 C32 . . 120.0(3) ?
    C28 C27 C26 . . 118.3(4) ?
    C32 C27 C26 . . 121.5(3) ?
    C27 C28 C29 . . 120.5(4) ?
    C27 C28 H28 . . 119.7 ?
    C29 C28 H28 . . 119.7 ?
    O29 C29 C28 . . 119.2(3) ?
    O29 C29 C30 . . 120.8(3) ?
    C28 C29 C30 . . 120.0(4) ?
    O30 C30 C29 . . 118.2(3) ?
    O30 C30 C31 . . 122.9(3) ?
    C29 C30 C31 . . 118.9(3) ?
    C32 C31 O31 . . 121.9(3) ?
    C32 C31 C30 . . 121.7(4) ?
    O31 C31 C30 . . 116.4(3) ?
    C31 C32 C27 . . 118.9(3) ?
    C31 C32 H32 . . 120.5 ?
    C27 C32 H32 . . 120.5 ?
    C40 N7 C33 . . 109.8(4) ?
    C40 N7 H7N . . 130(3) ?
    C33 N7 H7N . . 120(3) ?
    C41 N8 N9 . . 111.2(4) ?
    C42 N9 N8 . . 112.7(4) ?
    C43 N10 C50 . . 110.2(4) ?
    C43 N10 H10N . . 121(3) ?
    C50 N10 H10N . . 128(3) ?
    C34 C33 N7 . . 108.4(4) ?
    C34 C33 C41 . . 129.2(4) ?
    N7 C33 C41 . . 122.2(4) ?
    C33 C34 C35 . . 108.3(4) ?
    C33 C34 H34 . . 125.9 ?
    C35 C34 H34 . . 125.9 ?
    C36 C35 C34 . . 135.0(4) ?
    C36 C35 C40 . . 119.0(4) ?
    C34 C35 C40 . . 106.0(4) ?
    C37 C36 C35 . . 119.5(4) ?
    C37 C36 H36 . . 120.3 ?
    C35 C36 H36 . . 120.3 ?
    C36 C37 C38 . . 120.4(4) ?
    C36 C37 H37 . . 119.8 ?
    C38 C37 H37 . . 119.8 ?
    C39 C38 C37 . . 121.5(4) ?
    C39 C38 H38 . . 119.3 ?
    C37 C38 H38 . . 119.3 ?
    C38 C39 C40 . . 118.1(4) ?
    C38 C39 H39 . . 120.9 ?
    C40 C39 H39 . . 120.9 ?
    N7 C40 C39 . . 131.0(4) ?
    N7 C40 C35 . . 107.5(4) ?
    C39 C40 C35 . . 121.5(4) ?
    N8 C41 C33 . . 121.3(4) ?
    N8 C41 H41 . . 119.3 ?
    C33 C41 H41 . . 119.3 ?
    N9 C42 C43 . . 120.3(5) ?
    N9 C42 H42 . . 119.8 ?
    C43 C42 H42 . . 119.8 ?
    C44 C43 N10 . . 107.8(4) ?
    C44 C43 C42 . . 130.9(5) ?
    N10 C43 C42 . . 121.2(4) ?
    C43 C44 C45 . . 108.2(4) ?
    C43 C44 H44 . . 125.9 ?
    C45 C44 H44 . . 125.9 ?
    C50 C45 C46 . . 118.1(5) ?
    C50 C45 C44 . . 107.0(4) ?
    C46 C45 C44 . . 134.9(5) ?
    C47 C46 C45 . . 119.0(5) ?
    C47 C46 H46 . . 120.5 ?
    C45 C46 H46 . . 120.5 ?
    C46 C47 C48 . . 121.2(5) ?
    C46 C47 H47 . . 119.4 ?
    C48 C47 H47 . . 119.4 ?
    C49 C48 C47 . . 121.3(5) ?
    C49 C48 H48 . . 119.4 ?
    C47 C48 H48 . . 119.4 ?
    C48 C49 C50 . . 118.1(5) ?
    C48 C49 H49 . . 121.0 ?
    C50 C49 H49 . . 121.0 ?
    N10 C50 C49 . . 130.9(4) ?
    N10 C50 C45 . . 106.9(4) ?
    C49 C50 C45 . . 122.2(4) ?
    C51 O51 H51O . . 106(3) ?
    O51 C51 H51A . . 109.5 ?
    O51 C51 H51B . . 109.5 ?
    H51A C51 H51B . . 109.5 ?
    O51 C51 H51C . . 109.5 ?
    H51A C51 H51C . . 109.5 ?
    H51B C51 H51C . . 109.5 ?
    C52 O52 H52O . . 95(3) ?
    O52 C52 H52A . . 109.5 ?
    O52 C52 H52B . . 109.5 ?
    H52A C52 H52B . . 109.5 ?
    O52 C52 H52C . . 109.5 ?
    H52A C52 H52C . . 109.5 ?
    H52B C52 H52C . . 109.5 ?
loop_
    _geom_hbond_atom_site_label_D
    _geom_hbond_atom_site_label_H
    _geom_hbond_atom_site_label_A
    _geom_hbond_site_symmetry_A
    _geom_hbond_distance_DH
    _geom_hbond_distance_HA
    _geom_hbond_distance_DA
    _geom_hbond_angle_DHA
    O13 H13O O14 . 0.844(10) 2.21(4) 2.674(4) 115(4)
    O14 H14O O31 2_756 0.843(10) 1.979(19) 2.778(4) 158(4)
    O14 H14O O15 . 0.843(10) 2.33(4) 2.763(4) 112(3)
    O15 H15O O26 1_545 0.845(10) 1.773(11) 2.617(4) 179(4)
    N1 H1N O51 2_666 0.884(10) 2.107(14) 2.976(4) 167(3)
    N3 H3N O52 2_656 0.877(10) 2.129(15) 2.983(4) 165(4)
    O29 H29O O30 2_866 0.845(10) 2.11(2) 2.858(4) 148(4)
    O30 H30O O15 2_756 0.841(10) 1.911(15) 2.732(4) 165(4)
    O31 H31O O10 . 0.836(10) 1.795(12) 2.626(4) 172(4)
    N4 H4N O52 2_666 0.876(10) 2.118(12) 2.992(4) 175(3)
    N6 H6N O51 2_666 0.877(10) 2.24(2) 3.011(4) 146(3)
    O51 H51O O10 2_666 0.839(10) 2.21(3) 2.934(4) 145(4)
    O51 H51O N2 2_666 0.839(10) 2.26(3) 2.975(4) 143(4)
    O52 H52O N5 2_666 0.837(10) 2.29(3) 2.963(4) 138(4)
    O52 H52O O26 2_666 0.837(10) 2.29(2) 3.046(4) 150(4)
data_global
_journal_date_recd_electronic     2009-11-23
_journal_date_accepted     2009-12-06
_journal_name_full     'Acta Crystallographica, Section E'
_journal_year     2010
_journal_volume     66
_journal_issue      1
_journal_page_first     o105
_journal_page_last     o106
_journal_paper_category     QO
_journal_coeditor_code     OM2302
_publ_contact_author_name     'Hamid Khaledi'
_publ_contact_author_address
;
Department of Chemistry, University of Malaya, 50603 Kuala Lumpur, Malaysia
;
_publ_contact_author_email     'khaledi@perdana.um.edu.my'
_publ_contact_author_fax     '+60379674193'
_publ_contact_author_phone     '+60129195486'
_publ_section_title
;\
3,4,5-Trihydroxy-<i>N</i>'-(1<i>H</i>-indol-2-ylmethylidene)benzohydrazide--\
1<i>H</i>-indole-2-carbaldehyde azine--methanol (2/1/2)
;
loop_
    _publ_author_name
    _publ_author_footnote
    _publ_author_address
    'Khaledi, Hamid' .
;
Department of Chemistry, University of Malaya, 50603 Kuala Lumpur, Malaysia
;
    'Alhadi, Abeer A.' .
;
Department of Chemistry, University of Malaya, 50603 Kuala Lumpur, Malaysia
;
    'Mohd Ali, Hapipah' .
;
Department of Chemistry, University of Malaya, 50603 Kuala Lumpur, Malaysia
;
    'Robinson, Ward T.' .
;
Department of Chemistry, University of Malaya, 50603 Kuala Lumpur, Malaysia
;
    'Abdulla, Mahmood A.' .
;
Department of Molecular Medicine, University of Malaya, 50603 Kuala Lumpur,
Malaysia
;
