# Supplementary material for: 3,4,5-Trihydr­oxy-N′-(1H-indol-2-ylmethyl­idene)benzohydrazide–1H-indole-2-carbaldehyde azine–methanol (2/1/2)
Source: Acta Crystallogr Sect E Struct Rep Online. 2009 Dec 12;66(Pt 1):o105–6. doi: 10.1107/S1600536809052465 (PMC2980105; doi:10.1107/S1600536809052465)
Supplement: Supplementary file 2 [file e-66-0o105-Isup2.hkl]

# 
# h,k,l, Fc-squared, Fo-squared, sigma(Fo-squared) and status flag 
# 
data_I
_shelx_title ' 26may09_993_0m in P-1' 
_shelx_refln_list_code          4 
_shelx_F_calc_maximum      389.95 
_exptl_crystal_F_000      1020.00 
_reflns_d_resolution_high  0.8409 
 
loop_ 
 _symmetry_equiv_pos_as_xyz 
 'x, y, z' 
 '-x, -y, -z' 
 
_cell_length_a     7.4642 
_cell_length_b    12.7914 
_cell_length_c    25.0789 
_cell_angle_alpha  95.918 
_cell_angle_beta   95.166 
_cell_angle_gamma 101.451 
 
_shelx_F_squared_multiplier     1.000 
 
loop_ 
 _refln_index_h 
 _refln_index_k 
 _refln_index_l 
 _refln_F_squared_calc 
 _refln_F_squared_meas 
 _refln_F_squared_sigma 
 _refln_observed_status 
   1   0   0     2671.81     2554.75     84.91 o 
   2   0   0     3076.29     3072.81     74.53 o 
   3   0   0     1522.76     1640.91     95.75 o 
   4   0   0     1629.73     1551.78     58.29 o 
   5   0   0      560.52      556.79     41.13 o 
   6   0   0       40.25       77.88     26.59 o 
   7   0   0      151.85       68.38     58.43 o 
   8   0   0       67.19      104.16     66.13 o 
  -8   1   0       11.04       -6.11     52.40 o 
  -7   1   0       22.47      -26.31     47.98 o 
  -6   1   0       38.63        7.69     22.43 o 
  -5   1   0       87.85       92.87     23.78 o 
  -4   1   0        5.52       -7.87     34.65 o 
  -3   1   0      283.95      318.31     43.96 o 
  -2   1   0      178.37      177.40     23.48 o 
  -1   1   0      479.44      429.96     21.48 o 
   0   1   0       19.85        5.22      9.88 o 
   1   1   0     3106.97     2851.46     88.76 o 
   2   1   0    23281.12    22466.29    425.92 o 
   3   1   0      100.31      114.96     22.37 o 
   4   1   0      303.52      285.38     30.90 o 
   5   1   0       45.01       76.22     26.37 o 
   6   1   0      664.72      612.75     48.28 o 
   7   1   0        1.75        8.33     56.07 o 
   8   1   0       15.77      -28.94     54.64 o 
  -8   2   0       43.50        9.87     53.56 o 
  -7   2   0      885.10      890.24     99.19 o 
  -6   2   0      887.33      837.42    132.97 o 
  -5   2   0     1212.04     1226.51     93.19 o 
  -4   2   0      243.34      192.04     45.72 o 
  -3   2   0     2708.70     2322.79    104.67 o 
  -2   2   0     4324.22     4294.66    103.63 o 
  -1   2   0     7801.75     6671.88    268.70 o 
   0   2   0       34.50       50.52      8.78 o 
   1   2   0     7046.06     7062.51    201.61 o 
   2   2   0     4728.38     4431.36    144.26 o 
   3   2   0     1349.47     1297.69     55.47 o 
   4   2   0    12286.35    12248.18    264.29 o 
   5   2   0      544.59      533.48     45.32 o 
   6   2   0      435.72      483.34     79.57 o 
   7   2   0      122.85       42.98     59.39 o 
   8   2   0        1.06      -20.38     57.76 o 
  -8   3   0        7.87      -27.57     47.42 o 
  -7   3   0      330.01      352.82     72.42 o 
  -6   3   0       19.40       14.73     42.78 o 
  -5   3   0       12.33      -31.50     31.50 o 
  -4   3   0        4.86        7.40     32.24 o 
  -3   3   0       71.93       44.38     21.48 o 
  -2   3   0      224.49      197.29     24.37 o 
  -1   3   0       17.89        9.74     11.57 o 
   0   3   0        7.23       22.95     11.80 o 
   1   3   0     2048.64     1927.73     82.82 o 
   2   3   0      153.98      157.19     34.10 o 
   3   3   0       13.14       -9.76     25.59 o 
   4   3   0      872.91      847.18     52.07 o 
   5   3   0      447.74      422.05     45.01 o 
   6   3   0      301.95      318.01     45.56 o 
   7   3   0        2.26       23.87     63.12 o 
   8   3   0      347.34      248.67     86.91 o 
  -8   4   0      441.23      571.50     91.16 o 
  -7   4   0       58.29       63.19     52.53 o 
  -6   4   0       72.58      111.15     50.33 o 
  -5   4   0      251.33      182.92     48.89 o 
  -4   4   0     1392.54     1369.81     87.84 o 
  -3   4   0     2259.97     2422.60     78.99 o 
  -2   4   0     2143.32     2097.85     52.79 o 
  -1   4   0       80.31       87.99     18.07 o 
   0   4   0     8856.29     8237.61    165.92 o 
   1   4   0     2884.87     2733.83    113.06 o 
   2   4   0      203.81      282.36     42.67 o 
   3   4   0     3175.32     3280.55    138.53 o 
   4   4   0      338.31      289.37     39.59 o 
   5   4   0     1740.11     1806.78     83.82 o 
   6   4   0     1728.44     1636.33     84.33 o 
   7   4   0      131.57      109.67     74.82 o 
  -8   5   0        4.80       30.95     51.43 o 
  -7   5   0       39.20       19.57     44.76 o 
  -6   5   0       28.42       73.96     44.67 o 
  -5   5   0      831.36      879.11     82.22 o 
  -4   5   0      125.38      210.47     43.75 o 
  -3   5   0      297.24      325.20     32.08 o 
  -2   5   0        3.38       -3.49     14.18 o 
  -1   5   0      565.70      492.45     31.97 o 
   0   5   0      743.74      710.67     29.68 o 
   1   5   0       10.69       19.82     27.00 o 
   2   5   0      347.77      350.89     49.99 o 
   3   5   0      848.62      907.19     75.33 o 
   4   5   0      180.00      207.12     38.82 o 
   5   5   0      878.24      943.58     93.93 o 
   6   5   0       21.48       63.01     37.33 o 
   7   5   0      119.69      123.78     75.89 o 
  -8   6   0      360.65      323.50     76.35 o 
  -7   6   0        0.08        1.28     42.90 o 
  -6   6   0       19.57        9.74     38.53 o 
  -5   6   0      150.90      129.81     45.27 o 
  -4   6   0     1880.29     1979.51    108.14 o 
  -3   6   0      361.20      351.25     27.34 o 
  -2   6   0        9.97        5.13     11.01 o 
  -1   6   0     1151.51     1097.61     44.25 o 
   0   6   0      699.58      778.97     31.82 o 
   1   6   0      910.34      886.96     73.85 o 
   2   6   0       31.69      -27.39     28.91 o 
   3   6   0       40.64       50.73     38.95 o 
   4   6   0        2.64       20.84     40.08 o 
   5   6   0       34.61        3.35     34.16 o 
   6   6   0      101.07      106.63     91.50 o 
   7   6   0      150.65      266.86     89.35 o 
  -8   7   0      193.19      249.82     70.46 o 
  -7   7   0       10.21      -17.01     40.12 o 
  -6   7   0       85.13      140.61     50.42 o 
  -5   7   0        8.51      -27.36     27.36 o 
  -4   7   0       54.93       56.70     36.45 o 
  -3   7   0       73.63       85.79     20.48 o 
  -2   7   0       16.79       19.39     18.33 o 
  -1   7   0       24.56       26.86     16.65 o 
   0   7   0      101.10      117.39     22.28 o 
   1   7   0        1.07      -26.04     26.04 o 
   2   7   0      413.07      458.46     26.23 o 
   3   7   0      707.54      710.51     78.86 o 
   4   7   0       15.07      -36.16     36.30 o 
   5   7   0      158.04      168.29     45.11 o 
   6   7   0       64.18       14.64     45.65 o 
  -8   8   0       72.34      146.37     63.04 o 
  -7   8   0      301.80      305.39     68.79 o 
  -6   8   0        2.48       20.45     41.94 o 
  -5   8   0      155.69      123.57     48.03 o 
  -4   8   0      136.62      173.24     49.85 o 
  -3   8   0        6.47       -0.31     38.77 o 
  -2   8   0       66.33       66.14     22.63 o 
  -1   8   0      383.38      429.09     31.69 o 
   0   8   0       20.20       27.41     36.23 o 
   1   8   0     1266.28     1434.19    104.41 o 
   2   8   0       14.57       10.51     37.18 o 
   3   8   0       60.25      125.29     49.33 o 
   4   8   0       87.94      122.41     58.01 o 
   5   8   0      178.53      212.83     59.50 o 
   6   8   0      297.65      354.43     63.95 o 
  -8   9   0       12.71      -34.19     44.16 o 
  -7   9   0       70.69       35.14     48.95 o 
  -6   9   0        7.35       16.45     44.03 o 
  -5   9   0       89.96       20.33     42.64 o 
  -4   9   0      490.27      546.52     48.22 o 
  -3   9   0       29.41       20.34     35.10 o 
  -2   9   0        3.15       44.00     38.21 o 
  -1   9   0        5.31       -1.28     31.86 o 
   0   9   0       11.11       31.28     36.81 o 
   1   9   0      248.86      279.86     60.97 o 
   2   9   0       18.38      129.59     56.52 o 
   3   9   0        0.04        0.89     47.66 o 
   4   9   0      206.01      205.60     67.34 o 
   5   9   0       62.25       32.44     42.92 o 
  -7  10   0       29.86       85.10     57.48 o 
  -6  10   0     1127.49     1358.02    119.82 o 
  -5  10   0      138.02      131.57     52.82 o 
  -4  10   0      381.16      427.90     62.39 o 
  -3  10   0     2128.72     1992.21    123.41 o 
  -2  10   0       29.75       32.80     38.97 o 
  -1  10   0      191.35      216.33     56.58 o 
   0  10   0       59.43      141.82     52.25 o 
   1  10   0      556.44      658.23     87.65 o 
   2  10   0     1069.04     1095.14    110.22 o 
   3  10   0       64.61      113.42     60.82 o 
   4  10   0       16.69       -8.37     52.56 o 
   5  10   0       78.26      115.92     88.26 o 
  -7  11   0       41.71       79.34     58.10 o 
  -6  11   0       69.91      117.47     59.38 o 
  -4  11   0      674.88      740.37     81.58 o 
  -3  11   0      315.71      309.93     63.81 o 
  -2  11   0       21.33        5.67     38.86 o 
  -1  11   0      110.86      155.42     54.12 o 
   0  11   0      246.88      225.35     64.88 o 
   1  11   0      111.84       57.13     54.95 o 
   2  11   0       64.20      133.86     59.98 o 
   3  11   0        7.17        5.66     48.07 o 
   4  11   0       61.11      122.24     64.93 o 
  -4  12   0      688.72      674.81     82.09 o 
  -3  12   0      111.11      121.84     54.22 o 
  -2  12   0      289.44      147.61     61.17 o 
  -1  12   0      312.27      343.45     71.03 o 
   0  12   0       67.78       63.56     48.02 o 
   1  12   0     1030.45     1348.51    129.22 o 
   2  12   0      112.13      151.31     71.37 o 
   3  12   0      156.44      165.56     72.84 o 
  -4  13   0       21.76      -38.20     38.20 o 
  -3  13   0        2.60        6.96     45.84 o 
  -2  13   0        1.42      -19.91     43.11 o 
  -1  13   0        0.82       -2.89     39.94 o 
   0  13   0        3.63      -35.41     46.82 o 
   1  13   0        0.11      -50.91     52.91 o 
   2  13   0      135.98       88.36     70.98 o 
  -4  14   0        9.54      -28.24     44.17 o 
  -3  14   0      247.91      346.80     78.58 o 
  -2  14   0       22.31       12.08     44.43 o 
  -1  14   0        1.37       33.09     50.83 o 
   0  14   0      118.09       66.47     55.26 o 
   1  14   0        3.71      -22.27     55.20 o 
  -2  15   0        0.10      -49.52     49.52 o 
  -1  15   0        0.39      -28.74     47.96 o 
   1 -15   1        6.84       39.81     56.30 o 
   2 -15   1        2.07      -32.38     47.75 o 
   3 -15   1       17.54      -23.16     49.19 o 
  -1 -14   1      205.02      269.35     85.34 o 
   0 -14   1       29.66       80.22     64.91 o 
   1 -14   1      248.36      210.19     75.19 o 
   2 -14   1       68.69       81.89     60.62 o 
   3 -14   1       56.69       -3.61     45.01 o 
   4 -14   1      164.46      164.66     64.90 o 
  -2 -13   1       12.43       -2.69     52.95 o 
  -1 -13   1       12.03       57.11     55.15 o 
   0 -13   1       39.30      -34.08     38.87 o 
   1 -13   1        8.97        5.09     47.28 o 
   2 -13   1        0.01      -39.89     39.89 o 
   3 -13   1      152.66      267.16     69.72 o 
   4 -13   1       93.70      176.35     59.90 o 
  -3 -12   1      200.60      268.51     82.63 o 
  -2 -12   1        2.27       -3.22     49.34 o 
  -1 -12   1       18.27       96.69     57.85 o 
   0 -12   1        0.46       15.04     43.12 o 
   1 -12   1      409.43      461.03     77.06 o 
   2 -12   1        0.86       79.20     51.43 o 
   3 -12   1       17.39       42.23     47.72 o 
   4 -12   1        0.70      -17.87     38.74 o 
  -4 -11   1        7.81      -30.48     54.98 o 
  -3 -11   1       64.91      131.80     66.03 o 
  -2 -11   1      164.69       98.18     58.76 o 
  -1 -11   1       49.79       39.37     52.34 o 
   0 -11   1      315.42      287.44     68.15 o 
   1 -11   1       79.71      152.19     55.87 o 
   2 -11   1      194.47      252.34     62.32 o 
   3 -11   1       10.23        3.04     40.91 o 
   4 -11   1      861.86      721.28     81.54 o 
   6 -11   1        2.63       59.38     49.00 o 
   7 -11   1       49.18       60.18     56.73 o 
  -5 -10   1      215.58      264.36     62.10 o 
  -4 -10   1      162.09      105.77     63.15 o 
  -3 -10   1      374.61      347.88     78.23 o 
  -2 -10   1      104.19       74.26     49.16 o 
  -1 -10   1       11.55       46.58     43.82 o 
   0 -10   1      266.70      289.50     64.15 o 
   1 -10   1      505.30      436.96     67.34 o 
   2 -10   1       66.71       60.71     25.27 o 
   3 -10   1        0.02      -21.45     21.49 o 
   4 -10   1     1075.41      989.56     87.66 o 
   5 -10   1      387.33      425.03     70.54 o 
   6 -10   1      268.48      287.83     67.92 o 
   7 -10   1      279.68      353.92     79.31 o 
  -5  -9   1        3.57       51.40     45.22 o 
  -4  -9   1      298.77      355.94     78.43 o 
  -3  -9   1      364.01      348.99     72.20 o 
  -2  -9   1       57.85       78.54     48.30 o 
  -1  -9   1        4.06      -12.97     37.91 o 
   0  -9   1        0.12      -30.15     31.86 o 
   1  -9   1        0.07      -15.48     15.48 o 
   2  -9   1       26.85       37.78     21.46 o 
   3  -9   1      241.17       91.32    115.52 o 
   4  -9   1       46.12       63.23     27.69 o 
   5  -9   1        3.12       -5.27     37.93 o 
   6  -9   1        3.01       42.95     44.05 o 
   7  -9   1       25.53       45.47     54.78 o 
  -6  -8   1       77.88       68.23     47.58 o 
  -5  -8   1       78.13      103.66     44.45 o 
  -4  -8   1     1910.27     2116.47    139.25 o 
  -3  -8   1     1673.78     1697.08    122.32 o 
  -2  -8   1        0.03        3.85     38.65 o 
  -1  -8   1     2629.56     2879.07    147.33 o 
   0  -8   1       45.74       25.33     14.94 o 
   1  -8   1     1585.36     1832.92     76.38 o 
   2  -8   1      545.51      564.15     40.30 o 
   3  -8   1       38.99       26.37     38.42 o 
   4  -8   1      772.79      795.38     54.63 o 
   5  -8   1       85.29       50.01     40.49 o 
   6  -8   1      156.54      115.09     48.77 o 
   7  -8   1        5.61       17.92     43.75 o 
   8  -8   1      207.15      325.18     79.21 o 
  -6  -7   1        7.49      -14.42     35.55 o 
  -5  -7   1      354.03      348.73     54.08 o 
  -4  -7   1       12.38      -17.45     37.63 o 
  -3  -7   1      132.24      178.53     52.29 o 
  -2  -7   1     1443.15     1461.98    125.71 o 
  -1  -7   1      564.49      594.67     49.22 o 
   0  -7   1      497.73      532.57     30.07 o 
   1  -7   1       10.04        1.74     15.75 o 
   2  -7   1        3.37       -5.09     17.30 o 
   3  -7   1       26.76       14.51     17.47 o 
   4  -7   1       44.92       55.00     24.78 o 
   5  -7   1        7.18       73.02     38.54 o 
   6  -7   1      101.43       44.25     42.48 o 
   7  -7   1        0.54       23.36     43.98 o 
   8  -7   1        8.05       26.28     48.63 o 
  -7  -6   1      674.11      669.53    114.70 o 
  -6  -6   1      413.53      423.66     58.47 o 
  -5  -6   1       75.54       71.48     84.24 o 
  -4  -6   1      202.91      402.02     61.74 o 
  -3  -6   1       18.28       44.77     36.55 o 
  -2  -6   1       76.47       15.73     30.71 o 
  -1  -6   1      243.10      281.71     21.45 o 
   0  -6   1     5323.05     5811.22    131.19 o 
   1  -6   1     1752.05     1763.38     59.54 o 
   2  -6   1      519.63      385.76    164.90 o 
   3  -6   1      386.08      422.30     29.22 o 
   4  -6   1       45.19       33.64     22.87 o 
   5  -6   1       47.83      101.95     40.37 o 
   6  -6   1        9.43       53.22     40.70 o 
   7  -6   1        0.09       24.50     41.93 o 
   8  -6   1        9.12      -40.53     47.12 o 
  -7  -5   1       83.73       55.94     66.47 o 
  -6  -5   1      275.15      201.15     56.06 o 
  -5  -5   1      344.43      418.86     76.06 o 
  -4  -5   1      230.42      212.26     39.50 o 
  -3  -5   1      885.60      877.60     73.34 o 
  -2  -5   1       14.03       -2.02     27.63 o 
  -1  -5   1       32.16       12.13     37.26 o 
   0  -5   1      101.52       87.06     17.26 o 
   1  -5   1      817.01      740.96     75.74 o 
   2  -5   1        1.63       11.96     15.17 o 
   3  -5   1      494.57      507.35     37.47 o 
   4  -5   1       34.36       -6.47     21.55 o 
   5  -5   1     1665.62     1702.02    106.13 o 
   6  -5   1       99.98      114.09     48.36 o 
   7  -5   1       15.98      -10.36     42.86 o 
   8  -5   1       31.65       -6.03     47.12 o 
  -7  -4   1      389.48      376.28     94.92 o 
  -6  -4   1      113.67       99.08     37.86 o 
  -5  -4   1      763.71      670.01     55.24 o 
  -4  -4   1     3359.95     3300.01    125.16 o 
  -3  -4   1    11385.24    11247.59    336.02 o 
  -2  -4   1       72.98       57.11     30.41 o 
  -1  -4   1      303.17      270.61     38.82 o 
   0  -4   1     8174.87     8150.96    165.92 o 
   1  -4   1      742.78      693.98     33.60 o 
   2  -4   1     3393.57     3181.86     69.03 o 
   3  -4   1        3.30       15.40     27.46 o 
   4  -4   1     2177.94     2431.76     85.48 o 
   5  -4   1      953.70     1008.50     82.20 o 
   6  -4   1       92.35      145.15     49.76 o 
   7  -4   1      112.19        0.00     43.98 o 
   8  -4   1       93.48      224.34     69.35 o 
  -8  -3   1      445.05      459.19    103.40 o 
  -7  -3   1       61.26       -3.56     62.57 o 
  -6  -3   1        0.64       12.48     29.47 o 
  -5  -3   1     1011.54      940.60     59.75 o 
  -4  -3   1      202.38      192.59     33.40 o 
  -3  -3   1     1724.87     1621.09     65.36 o 
  -2  -3   1       21.07       25.83     25.07 o 
  -1  -3   1       60.91       61.01     25.85 o 
   0  -3   1     1082.74     1036.16     34.60 o 
   1  -3   1      154.13      144.80     15.43 o 
   2  -3   1     4973.80     4361.37    105.53 o 
   3  -3   1      216.71      195.48     30.03 o 
   4  -3   1     2460.94     2628.73     89.57 o 
   5  -3   1      130.54      222.17     49.60 o 
   6  -3   1       59.64       32.13     41.18 o 
   7  -3   1       79.22       56.90     47.63 o 
   8  -3   1        1.10       69.06     55.35 o 
  -8  -2   1      255.42      320.42     91.86 o 
  -7  -2   1       22.06        1.57     61.61 o 
  -6  -2   1      606.99      699.38     54.63 o 
  -5  -2   1      442.26      420.31     94.87 o 
  -4  -2   1      642.72      669.43     44.10 o 
  -3  -2   1     5098.67     4955.26    123.46 o 
  -2  -2   1    27668.69    27313.42    702.22 o 
  -1  -2   1    28606.12    27104.82    690.71 o 
   0  -2   1    12079.15    11135.71    210.46 o 
   1  -2   1      877.33      896.51     60.28 o 
   2  -2   1    21725.38    17335.74   1185.42 o 
   3  -2   1     1185.86     1193.96     57.43 o 
   4  -2   1     1536.32     1565.68     92.81 o 
   5  -2   1     1533.62     1614.35    104.53 o 
   6  -2   1      779.29      764.07     49.26 o 
   7  -2   1        1.74        2.48     45.95 o 
   8  -2   1      171.79      132.72     62.82 o 
  -8  -1   1      103.26       70.38     64.94 o 
  -7  -1   1       94.90       82.69     62.29 o 
  -6  -1   1      266.47      252.64     40.02 o 
  -5  -1   1        0.08        1.44     21.45 o 
  -4  -1   1     2514.48     2357.40     76.25 o 
  -3  -1   1       42.06       41.21     18.56 o 
  -2  -1   1     5726.38     5615.82    123.29 o 
  -1  -1   1     2399.98     2183.22     53.86 o 
   0  -1   1      283.41      256.26     12.69 o 
   1  -1   1      131.37      138.74     21.22 o 
   2  -1   1      754.76      678.80     66.85 o 
   3  -1   1      292.27      272.56     30.61 o 
   4  -1   1      121.94      138.87     42.95 o 
   5  -1   1      469.73      461.84     37.94 o 
   6  -1   1       63.12       83.85     26.64 o 
   7  -1   1      206.80      276.56     68.64 o 
   8  -1   1       18.29       14.28     53.30 o 
  -8   0   1        0.85       -7.10     54.86 o 
  -7   0   1       26.85       48.84     59.60 o 
  -6   0   1      292.25      246.38     56.83 o 
  -5   0   1       58.40       34.03     21.93 o 
  -4   0   1       11.69       22.40     19.89 o 
  -3   0   1      101.92       89.55     19.07 o 
  -2   0   1     3371.58     3234.54     75.46 o 
  -1   0   1      880.16      896.14     24.72 o 
   1   0   1     8988.80     7604.25    674.14 o 
   2   0   1   152062.02   142584.97   2633.32 o 
   3   0   1     2086.47     2148.00     65.23 o 
   4   0   1      317.49      325.68     32.26 o 
   5   0   1     1042.46     1225.16     69.32 o 
   6   0   1       91.52       55.53     26.92 o 
   7   0   1     1020.29      865.13    104.73 o 
   8   0   1       14.35      -33.12     51.81 o 
  -8   1   1      127.59      130.54     63.93 o 
  -7   1   1      126.85      117.49     62.34 o 
  -6   1   1       15.26       37.00     48.97 o 
  -5   1   1       17.89       49.11     26.93 o 
  -4   1   1        5.67      -17.65     17.65 o 
  -3   1   1      450.17      448.48     53.01 o 
  -2   1   1        0.95       10.19     27.06 o 
  -1   1   1       19.91        6.60      8.22 o 
   0   1   1      170.28      165.87     14.89 o 
   1   1   1        0.18       13.37     15.80 o 
   2   1   1    27897.45    26629.30    501.17 o 
   3   1   1     3906.26     3876.44    101.30 o 
   4   1   1     1963.01     1900.80     94.03 o 
   5   1   1      105.92      140.73     29.35 o 
   6   1   1      521.35      535.90     47.79 o 
   7   1   1        0.21      -50.54     50.54 o 
   8   1   1       52.97       32.29     59.70 o 
  -7   2   1       77.60       56.36     54.42 o 
  -6   2   1       61.14       96.91     50.11 o 
  -5   2   1      271.23      374.02     61.55 o 
  -4   2   1      545.08      631.55     66.31 o 
  -3   2   1     3618.42     3394.15    136.05 o 
  -2   2   1     1101.21     1125.44     62.68 o 
   0   2   1      147.24      155.56     10.38 o 
   1   2   1    39848.96    41280.00   1040.67 o 
   2   2   1    16622.52    15717.38    423.09 o 
   3   2   1      301.80      275.68     30.71 o 
   4   2   1     3750.90     3728.98    118.17 o 
   5   2   1      547.14      537.73     45.81 o 
   6   2   1     1857.02     1818.54     81.97 o 
   7   2   1       21.25       45.77     60.48 o 
   8   2   1       15.01       66.16     65.43 o 
  -8   3   1      133.52      113.94     61.74 o 
  -7   3   1      181.08      258.72     67.05 o 
  -6   3   1        8.16      -27.27     37.07 o 
  -5   3   1      102.78       68.23     41.57 o 
  -4   3   1      170.30      214.18     44.51 o 
  -3   3   1      559.22      557.80     53.34 o 
  -2   3   1      600.20      622.91     32.43 o 
  -1   3   1      156.83      136.46     18.11 o 
   0   3   1       80.53      104.20     15.63 o 
   1   3   1      251.15      194.80     34.16 o 
   2   3   1      916.58      999.53     65.11 o 
   3   3   1       26.24       12.70     28.44 o 
   4   3   1       68.44       29.55     25.06 o 
   5   3   1      589.02      512.42     73.33 o 
   6   3   1      931.10      864.46     62.23 o 
   7   3   1       34.61      -27.42     50.26 o 
   8   3   1      159.91      141.08     79.30 o 
  -8   4   1        0.91       34.37     55.36 o 
  -7   4   1      115.28      169.85     61.19 o 
  -6   4   1       64.73       15.36     42.33 o 
  -5   4   1      530.08      655.48     73.34 o 
  -4   4   1       40.65       22.66     34.82 o 
  -3   4   1       25.73       -2.90     28.29 o 
  -2   4   1     2988.94     2818.80    115.87 o 
  -1   4   1     1106.38      960.52     38.91 o 
   0   4   1      296.34      230.74     34.48 o 
   1   4   1     2169.27     2199.54     99.78 o 
   2   4   1     1305.62     1287.71     79.91 o 
   3   4   1      720.44      652.86     62.64 o 
   4   4   1      627.88      686.76     53.11 o 
   5   4   1     3168.43     3314.63    116.67 o 
   6   4   1        9.95       20.40     33.33 o 
   7   4   1      273.48      235.12     79.10 o 
  -8   5   1      215.44      274.85     73.01 o 
  -7   5   1      175.07      150.64     58.92 o 
  -6   5   1        5.09      -33.89     33.89 o 
  -5   5   1      158.51      173.48     49.06 o 
  -4   5   1        2.34      -24.84     26.76 o 
  -3   5   1      400.65      418.46     57.42 o 
  -2   5   1        2.24       -3.51     17.53 o 
  -1   5   1       99.93       89.84     18.22 o 
   0   5   1      248.57      162.63     36.37 o 
   1   5   1      416.23      430.15     51.55 o 
   2   5   1        0.36       15.06     27.80 o 
   3   5   1      225.22      212.52     46.13 o 
   4   5   1      409.91      393.49     58.94 o 
   5   5   1       47.96       42.56     34.62 o 
   6   5   1      384.91      361.24     53.01 o 
   7   5   1       91.25       70.57     72.77 o 
  -8   6   1        4.00       44.11     50.36 o 
  -7   6   1       52.67      152.35     59.81 o 
  -6   6   1      379.76      421.30     68.21 o 
  -5   6   1      210.37      174.39     51.70 o 
  -4   6   1        5.32       -3.84     27.44 o 
  -3   6   1     1267.16     1378.19     89.22 o 
  -2   6   1     9721.06    10232.39    223.96 o 
  -1   6   1      386.26      349.20     46.13 o 
   0   6   1     1779.53     1857.57     99.43 o 
   1   6   1     2024.58     2230.14    114.13 o 
   2   6   1       96.12       94.54     38.63 o 
   3   6   1       69.07      168.19     46.43 o 
   4   6   1        4.93      -19.25     35.85 o 
   5   6   1     1008.72      950.96     98.32 o 
   6   6   1       49.06       71.78     42.39 o 
   7   6   1      168.00      152.73     87.10 o 
  -8   7   1        1.26      -42.53     42.53 o 
  -7   7   1      143.98      187.21     62.50 o 
  -6   7   1       40.54       75.91     46.38 o 
  -5   7   1        4.18       12.61     34.90 o 
  -4   7   1      468.74      488.49     64.73 o 
  -3   7   1       26.67       18.23     21.87 o 
  -2   7   1      132.86      133.27     38.11 o 
  -1   7   1      162.60      138.30     39.27 o 
   0   7   1       72.36      145.82     42.67 o 
   1   7   1      245.06      252.74     51.04 o 
   2   7   1      278.09      278.08     56.34 o 
   3   7   1      470.96      383.22     64.59 o 
   4   7   1       72.79       87.23     48.32 o 
   5   7   1       98.47       85.15     43.06 o 
   6   7   1      206.90      206.58     54.01 o 
  -8   8   1        0.38       85.33     58.87 o 
  -7   8   1        0.35       33.71     48.14 o 
  -6   8   1       22.71       39.44     43.31 o 
  -5   8   1       32.14       30.97     42.24 o 
  -4   8   1      144.41       24.73     51.03 o 
  -3   8   1       35.32       20.07     33.43 o 
  -2   8   1     2365.88     2434.66    122.75 o 
  -1   8   1      518.26      530.99     64.12 o 
   0   8   1      487.07      330.52     56.72 o 
   1   8   1      106.95      200.88     54.40 o 
   2   8   1        6.28       -4.42     34.97 o 
   3   8   1      162.45      214.14     60.20 o 
   4   8   1      500.91      553.03     81.80 o 
   5   8   1       56.24      112.56     45.22 o 
   6   8   1       68.34       39.29     46.14 o 
  -8   9   1      109.46      178.17     69.36 o 
  -7   9   1       16.69      -46.88     46.88 o 
  -6   9   1       12.89       78.38     50.21 o 
  -5   9   1      155.60      148.86     52.59 o 
  -4   9   1     1272.57     1302.60     67.28 o 
  -3   9   1        4.26      -30.04     30.04 o 
  -2   9   1        0.27        5.47     35.37 o 
  -1   9   1        7.54        5.07     34.44 o 
   0   9   1      222.54      188.32     51.34 o 
   1   9   1      306.62      353.94     65.49 o 
   2   9   1       12.06      -11.20     36.91 o 
   3   9   1       33.89       38.79     49.74 o 
   4   9   1        4.04       10.61     50.73 o 
   5   9   1        2.44       37.71     54.12 o 
  -7  10   1       12.95       46.57     52.71 o 
  -6  10   1       25.50       24.07     46.03 o 
  -5  10   1      487.73      446.85     75.01 o 
  -4  10   1      150.04      137.40     45.73 o 
  -3  10   1      128.33      156.38     51.53 o 
  -2  10   1      415.97      378.96     63.58 o 
  -1  10   1      107.13      142.63     48.00 o 
   0  10   1       12.00      -13.18     36.79 o 
   1  10   1        3.06       22.66     41.64 o 
   2  10   1      213.13      206.20     64.00 o 
   3  10   1        0.54       -0.92     46.60 o 
   4  10   1      526.00      580.03     98.06 o 
   5  10   1        4.66      -49.39     49.39 o 
  -7  11   1        0.55       20.93     57.64 o 
  -6  11   1      278.57      287.24     74.67 o 
  -4  11   1     1191.84     1168.83     98.04 o 
  -3  11   1      275.83      196.73     57.25 o 
  -2  11   1        8.43      -35.11     35.11 o 
  -1  11   1       13.66      -32.28     36.83 o 
   0  11   1      410.91      450.00     79.14 o 
   1  11   1      271.60      244.39     69.23 o 
   2  11   1       51.13       15.74     51.41 o 
   3  11   1       17.13       -2.15     53.61 o 
   4  11   1        7.45      -49.86     51.72 o 
  -4  12   1      410.62      344.06     67.44 o 
  -3  12   1        5.71       -2.68     42.91 o 
  -2  12   1      415.05      375.02     73.61 o 
  -1  12   1        7.92       34.27     46.32 o 
   0  12   1        0.00       21.50     52.09 o 
   1  12   1       35.28        2.20     45.47 o 
   2  12   1       26.57       -2.73     50.28 o 
   3  12   1       10.93      -22.60     51.14 o 
  -4  13   1        1.49      -37.26     37.26 o 
  -3  13   1       82.06       -9.65     43.94 o 
  -2  13   1        0.77       -1.98     40.72 o 
  -1  13   1        6.35       49.58     52.23 o 
   0  13   1      106.30       64.52     53.36 o 
   1  13   1        4.52      -19.04     46.10 o 
   2  13   1        6.25      -14.59     50.44 o 
  -4  14   1       66.72       60.51     53.19 o 
  -3  14   1       27.86       88.79     59.45 o 
  -2  14   1        5.00       -8.39     49.14 o 
  -1  14   1       66.14      -11.59     47.17 o 
   0  14   1        0.43       14.47     55.53 o 
   1  14   1        4.54       -6.43     52.01 o 
  -2  15   1       21.23        6.67     56.44 o 
   1 -15   2        0.01      189.72     72.80 o 
   2 -15   2       23.22       -0.71     57.10 o 
   3 -15   2       32.48       34.48     52.50 o 
  -1 -14   2        3.96      -16.34     49.13 o 
   0 -14   2      396.56      381.05     88.77 o 
   1 -14   2      304.73      173.68     70.41 o 
   2 -14   2      393.50      279.30     77.84 o 
   3 -14   2       66.20       21.74     52.37 o 
   4 -14   2       48.64       38.55     52.43 o 
  -2 -13   2      324.77      396.13     92.05 o 
  -1 -13   2      176.30      203.94     72.88 o 
   0 -13   2      135.35      234.90     72.84 o 
   1 -13   2       20.23      -33.79     43.59 o 
   2 -13   2       61.99       24.30     46.87 o 
   3 -13   2       28.75       19.16     43.18 o 
   4 -13   2       34.52       51.61     49.81 o 
  -3 -12   2        6.52       25.58     60.48 o 
  -2 -12   2       95.06       42.94     56.41 o 
  -1 -12   2       54.49       75.99     53.45 o 
   0 -12   2      541.87      446.86     81.26 o 
   1 -12   2       64.30       57.16     50.12 o 
   2 -12   2       85.76      102.58     57.25 o 
   3 -12   2      334.60      356.21     67.83 o 
   4 -12   2       20.11      -38.37     41.11 o 
  -4 -11   2       17.50        2.65     55.29 o 
  -3 -11   2        2.44       71.13     59.15 o 
  -2 -11   2        1.51       45.49     49.70 o 
  -1 -11   2       45.85      -41.00     41.00 o 
   0 -11   2       74.02       12.17     39.37 o 
   1 -11   2       47.24       78.81     49.85 o 
   2 -11   2      292.86      277.07     37.48 o 
   3 -11   2       25.02       53.03     28.71 o 
   4 -11   2      628.00      598.68     76.91 o 
   6 -11   2        3.76       28.17     43.62 o 
  -5 -10   2        8.15       39.61     47.23 o 
  -4 -10   2       55.08       53.77     56.44 o 
  -3 -10   2       37.62       16.60     52.08 o 
  -2 -10   2      303.09      467.75     78.91 o 
  -1 -10   2      161.03      254.39     63.93 o 
   0 -10   2      106.63      124.53     49.70 o 
   1 -10   2        3.62       26.07     19.11 o 
   2 -10   2       20.10       20.14     22.71 o 
   3 -10   2      132.61      132.10     32.99 o 
   4 -10   2       78.82       76.00     44.08 o 
   5 -10   2      207.75      228.25     56.90 o 
   6 -10   2        3.78       25.12     43.14 o 
  -5  -9   2       55.92       63.71     48.49 o 
  -4  -9   2      213.13      136.87     57.93 o 
  -3  -9   2       93.80       64.25     50.66 o 
  -2  -9   2      126.84       69.90     50.65 o 
  -1  -9   2       30.48       59.97     41.30 o 
   0  -9   2       28.69       39.41     17.61 o 
   1  -9   2       57.64       87.75     22.49 o 
   2  -9   2        0.44        2.87     23.90 o 
   3  -9   2      786.67      681.34    221.98 o 
   4  -9   2       11.57      -23.76     31.16 o 
   5  -9   2      481.29      442.27     66.93 o 
   6  -9   2        0.47      -33.49     33.49 o 
   7  -9   2        0.32        2.22     45.19 o 
  -6  -8   2      183.91      129.11     56.72 o 
  -5  -8   2       47.03       21.44     38.66 o 
  -4  -8   2      934.95     1025.90    100.62 o 
  -3  -8   2      287.84      309.56     63.17 o 
  -2  -8   2     1226.40     1525.41    109.59 o 
  -1  -8   2      300.04      303.95     31.31 o 
   0  -8   2        2.88      -14.27     14.27 o 
   1  -8   2     1229.81     1200.70     52.67 o 
   2  -8   2       61.55       33.82     27.08 o 
   3  -8   2      206.50      284.24     34.24 o 
   4  -8   2     1061.05     1269.83     65.70 o 
   5  -8   2      193.11      232.73     39.44 o 
   6  -8   2      198.30      140.38     50.89 o 
   7  -8   2      316.51      245.63     62.83 o 
  -6  -7   2        0.41       13.83     38.89 o 
  -5  -7   2      297.44      337.05     55.00 o 
  -4  -7   2      148.98      215.92     56.31 o 
  -3  -7   2      143.95      234.11     55.30 o 
  -2  -7   2      406.43      417.25     30.32 o 
  -1  -7   2     1601.28     1725.32     57.35 o 
   0  -7   2      672.73      676.81     36.68 o 
   1  -7   2      165.93      142.28     23.79 o 
   2  -7   2      120.07       88.70     62.69 o 
   3  -7   2      865.65      897.69     43.21 o 
   4  -7   2        3.55      -14.81     20.61 o 
   5  -7   2        0.01       30.15     26.53 o 
   6  -7   2       29.65       46.49     42.01 o 
   7  -7   2       26.87       57.03     46.73 o 
   8  -7   2       35.91       35.10     48.37 o 
  -7  -6   2      519.39      409.64    105.12 o 
  -6  -6   2      175.56      143.43     46.14 o 
  -5  -6   2      769.66      823.38     65.76 o 
  -4  -6   2     1329.61     1330.53     74.79 o 
  -3  -6   2      782.29      784.58     74.47 o 
  -2  -6   2      351.20      365.98     50.90 o 
  -1  -6   2      267.03      325.01     25.38 o 
   0  -6   2     1515.21     1608.63     63.33 o 
   1  -6   2     1916.43     2135.14     68.30 o 
   2  -6   2     4462.00     5224.18    129.93 o 
   3  -6   2       62.91      121.10     24.05 o 
   4  -6   2      181.27      160.05     28.31 o 
   5  -6   2       49.02       34.31     25.97 o 
   6  -6   2        4.11       22.99     37.73 o 
   7  -6   2        0.46      -29.87     38.65 o 
   8  -6   2        6.48      103.97     57.23 o 
  -7  -5   2        2.09       29.89     67.50 o 
  -6  -5   2       27.88      -28.28     28.28 o 
  -5  -5   2        0.05        2.17     31.01 o 
  -4  -5   2        9.02      -17.06     24.33 o 
  -3  -5   2       33.43       93.11     34.30 o 
  -2  -5   2      991.58     1057.51     75.10 o 
  -1  -5   2      554.91      573.00     31.60 o 
   0  -5   2      137.49      152.89     29.85 o 
   1  -5   2        7.05       20.15     19.47 o 
   2  -5   2      614.37      548.35     80.28 o 
   3  -5   2      259.14      303.35     46.12 o 
   4  -5   2      675.89      628.17    204.84 o 
   5  -5   2     1479.29     1506.93     73.44 o 
   6  -5   2        4.54       18.94     38.83 o 
   7  -5   2      108.01       15.13     41.56 o 
   8  -5   2       11.32        9.86     45.14 o 
  -7  -4   2        0.60      -49.04     53.74 o 
  -6  -4   2       57.91       21.70     34.78 o 
  -5  -4   2      853.32      815.57     59.17 o 
  -4  -4   2       49.23       84.02     31.07 o 
  -3  -4   2       16.59        4.23     29.77 o 
  -2  -4   2     2505.74     2416.46    104.60 o 
  -1  -4   2     7120.47     7376.17    199.39 o 
   0  -4   2     1942.28     1934.98     56.10 o 
   3  -4   2      188.43      139.29     38.34 o 
   4  -4   2      125.22      148.84     27.37 o 
   5  -4   2      792.90      801.42     56.84 o 
   6  -4   2     1325.43     1427.15    105.17 o 
   7  -4   2       32.02       47.88     46.14 o 
   8  -4   2        1.89       70.53     52.66 o 
  -8  -3   2      258.39      343.54     93.64 o 
  -7  -3   2        3.79      -18.75     58.41 o 
  -6  -3   2      234.43      221.80     53.09 o 
  -5  -3   2       29.56       28.46     26.58 o 
  -4  -3   2      428.25      429.68     39.42 o 
  -3  -3   2      590.14      569.45     40.34 o 
  -2  -3   2      336.06      291.07     38.22 o 
  -1  -3   2      795.32      748.42     53.70 o 
   0  -3   2     1293.42     1210.11     40.11 o 
   1  -3   2     2172.05     1926.91     56.01 o 
   2  -3   2      871.32      757.31     47.20 o 
   3  -3   2       19.85        2.95      9.02 o 
   4  -3   2     3518.24     3659.14    171.30 o 
   5  -3   2      692.44      756.83     73.36 o 
   6  -3   2      571.94      531.89     74.06 o 
   7  -3   2       27.02       58.45     48.74 o 
   8  -3   2       38.61      109.65     58.25 o 
  -8  -2   2       30.50      188.19     80.28 o 
  -7  -2   2       74.54       52.34     66.21 o 
  -6  -2   2     1572.38     1598.97     74.65 o 
  -5  -2   2      530.41      576.55     45.07 o 
  -4  -2   2     2669.67     2712.26    146.62 o 
  -3  -2   2     4168.53     4281.00    109.90 o 
  -2  -2   2       99.23      106.10     21.75 o 
  -1  -2   2    36584.81    36254.16    914.99 o 
   0  -2   2      416.80      378.83     30.41 o 
   1  -2   2    15442.20    14289.94    277.21 o 
   2  -2   2    23176.56    22410.57    434.14 o 
   3  -2   2        4.00      -14.10     14.10 o 
   4  -2   2      218.73      258.71     33.82 o 
   5  -2   2      148.64      157.18     46.27 o 
   6  -2   2        0.05      -22.95     22.95 o 
   7  -2   2      596.10      559.52     82.00 o 
   8  -2   2      204.65      288.78     73.17 o 
  -8  -1   2       22.14       13.53     60.10 o 
  -7  -1   2      152.55      194.95     69.81 o 
  -6  -1   2      511.37      614.36     87.44 o 
  -5  -1   2       23.84        4.64     21.78 o 
  -4  -1   2     2226.00     2139.16     70.66 o 
  -3  -1   2        0.24       12.46     17.55 o 
  -2  -1   2     4515.50     4489.37    102.08 o 
  -1  -1   2     2261.21     2165.44     66.09 o 
   0  -1   2       30.63       18.11      8.54 o 
   1  -1   2      755.09      766.30     27.30 o 
   3  -1   2      161.51      165.56     72.51 o 
   4  -1   2     2614.01     2494.27     86.81 o 
   5  -1   2      111.84      104.78     41.00 o 
   6  -1   2       35.41       40.98     26.06 o 
   7  -1   2      561.72      607.54     88.03 o 
   8  -1   2      115.93      178.55     71.01 o 
  -8   0   2        1.09      -29.99     56.85 o 
  -7   0   2       72.66       76.14     57.69 o 
  -6   0   2       27.40      -13.02     44.72 o 
  -5   0   2      402.61      325.27     85.47 o 
  -4   0   2     1857.55     1893.29     83.99 o 
  -3   0   2        4.09       -2.54     14.06 o 
  -2   0   2     7130.54     7071.81    143.57 o 
  -1   0   2       85.38      102.43     21.03 o 
   0   0   2        1.27        7.49      4.30 o 
   1   0   2     6067.77     5602.32    164.60 o 
   2   0   2     7028.81     6618.11    161.07 o 
   3   0   2      165.02      160.66     27.88 o 
   4   0   2     9444.66     9342.86    205.78 o 
   5   0   2      158.98      120.14     28.59 o 
   6   0   2       82.93       69.36     27.84 o 
   7   0   2        1.25       57.27     56.49 o 
   8   0   2       78.86       84.07     60.89 o 
  -8   1   2      100.66       65.37     55.68 o 
  -7   1   2      222.28      225.22     72.39 o 
  -6   1   2        8.79        0.46     46.18 o 
  -5   1   2        6.38       -7.39     30.36 o 
  -4   1   2       35.63       49.09     50.09 o 
  -3   1   2     3966.93     3793.43    150.54 o 
  -2   1   2        0.09       10.45     28.28 o 
  -1   1   2       14.54       10.06     10.35 o 
   0   1   2       65.41       80.53     15.29 o 
   1   1   2     1129.54     1080.22     33.95 o 
   2   1   2      980.01      850.26     79.13 o 
   3   1   2     5408.31     5264.94    104.73 o 
   4   1   2      820.97      821.44     51.30 o 
   5   1   2      358.50      300.67     50.99 o 
   6   1   2      589.10      600.06     56.51 o 
   7   1   2      199.08      222.78     71.42 o 
   8   1   2      203.22       83.07     67.97 o 
  -8   2   2       58.03      111.12     62.86 o 
  -7   2   2     1195.05     1147.77    113.41 o 
  -6   2   2        0.34       11.67     44.35 o 
  -5   2   2      640.93      636.66     37.05 o 
  -4   2   2      123.77      131.07     42.83 o 
  -3   2   2      784.45      864.30     64.69 o 
  -2   2   2      722.51      640.26     52.25 o 
  -1   2   2       13.79       24.34     12.78 o 
   0   2   2        0.02       -5.79     16.83 o 
   1   2   2      824.55      759.83     28.20 o 
   2   2   2    17882.36    17838.90    340.47 o 
   3   2   2    10761.75    10377.17    224.79 o 
   4   2   2     2174.16     2194.72     93.26 o 
   5   2   2       62.65       76.12     28.48 o 
   6   2   2      160.41      198.51     38.94 o 
   7   2   2        3.05      -16.51     57.85 o 
   8   2   2      439.46      407.71     93.51 o 
  -8   3   2      185.79      163.62     70.33 o 
  -7   3   2      238.61      253.56     69.82 o 
  -6   3   2       81.00       74.57     44.99 o 
  -5   3   2      105.48      156.94     51.22 o 
  -4   3   2     1187.79     1355.78     91.64 o 
  -3   3   2     1426.95     1385.92     83.37 o 
  -2   3   2      238.92      246.51     52.67 o 
  -1   3   2       57.82       74.28     19.61 o 
   0   3   2      123.67      118.86     11.20 o 
   1   3   2      112.96      147.71     31.72 o 
   2   3   2      229.89      249.76     39.69 o 
   3   3   2     2613.41     2768.11    119.57 o 
   4   3   2     1477.95     1508.57     69.10 o 
   5   3   2       16.84       54.17     28.23 o 
   6   3   2       63.23      118.78     35.32 o 
   7   3   2      254.84      213.24     79.58 o 
   8   3   2      235.06      145.16     78.37 o 
  -8   4   2       15.13       28.08     53.43 o 
  -7   4   2        2.02      -19.60     45.27 o 
  -6   4   2      115.95      142.08     52.88 o 
  -5   4   2      314.59      331.13     58.81 o 
  -4   4   2      598.52      736.94     71.02 o 
  -3   4   2     1208.49     1164.02     77.76 o 
  -2   4   2     2575.23     2448.03    111.09 o 
  -1   4   2      303.24      344.63     40.44 o 
   0   4   2      168.28      231.01     35.65 o 
   1   4   2      563.80      494.45     48.87 o 
   2   4   2      784.04      825.10     65.71 o 
   3   4   2     2046.89     2148.43    108.33 o 
   4   4   2       16.14       -9.79     24.61 o 
   5   4   2        1.48        4.37     35.79 o 
   6   4   2      497.88      506.08     55.60 o 
   7   4   2      110.91      154.22     74.79 o 
  -8   5   2       72.82       26.52     53.08 o 
  -7   5   2       20.38       32.53     48.43 o 
  -6   5   2        2.97        3.51     41.49 o 
  -5   5   2      118.61      100.81     46.01 o 
  -4   5   2       27.96       67.30     37.82 o 
  -3   5   2      144.31      194.53     25.73 o 
  -2   5   2     1055.57     1098.82     49.29 o 
  -1   5   2       25.79       44.70     27.56 o 
   0   5   2       41.95       40.82     29.96 o 
   1   5   2      461.20      529.54     53.57 o 
   2   5   2       28.88       89.57     36.38 o 
   3   5   2      193.09      183.01     46.28 o 
   4   5   2      193.54      196.01     50.23 o 
   5   5   2      127.46      134.25     41.25 o 
   6   5   2       42.07       68.29     37.50 o 
   7   5   2      281.68      312.90     92.15 o 
  -8   6   2       57.30       68.08     55.13 o 
  -7   6   2       70.22       99.79     56.00 o 
  -6   6   2      233.12      317.37     64.69 o 
  -5   6   2      100.80      114.64     46.70 o 
  -4   6   2      104.77      134.44     43.42 o 
  -3   6   2       70.19       66.11     27.91 o 
  -2   6   2      300.74      378.84     35.45 o 
  -1   6   2     2956.36     3026.02    127.88 o 
   0   6   2     1738.41     1679.88     93.60 o 
   1   6   2      457.83      458.32     57.75 o 
   2   6   2       57.57       42.80     35.80 o 
   3   6   2     1083.36      935.93     83.26 o 
   4   6   2        7.72      -34.35     34.35 o 
   5   6   2      149.12       96.77     40.85 o 
   6   6   2      451.66      398.09     59.33 o 
   7   6   2      445.31      471.91    106.25 o 
  -8   7   2        0.75      -11.22     48.33 o 
  -7   7   2       18.78       61.69     51.72 o 
  -6   7   2      131.07       98.83     51.11 o 
  -5   7   2       33.92       46.46     42.32 o 
  -4   7   2      309.86      331.75     35.64 o 
  -3   7   2        4.84        6.65     21.73 o 
  -2   7   2       41.42       87.50     34.93 o 
  -1   7   2       79.56      105.30     36.11 o 
   0   7   2      141.21      142.94     40.55 o 
   1   7   2      838.38      948.97     81.91 o 
   2   7   2      469.63      449.51     63.17 o 
   3   7   2       18.69       31.28     40.62 o 
   4   7   2      318.60      353.99     69.48 o 
   5   7   2      231.37      212.57     48.74 o 
   6   7   2      140.41      245.94     52.77 o 
  -8   8   2       14.18       30.48     55.39 o 
  -7   8   2      358.22      407.02     79.41 o 
  -6   8   2      225.34      241.72     61.47 o 
  -5   8   2      117.42      234.01     60.18 o 
  -4   8   2      111.12       67.65     25.58 o 
  -3   8   2        1.75        4.41     23.50 o 
  -2   8   2       11.48       15.14     28.73 o 
  -1   8   2     1060.23     1200.25     90.16 o 
   0   8   2      600.07      639.91     72.25 o 
   1   8   2      165.44      193.40     50.17 o 
   2   8   2      351.62      344.97     63.72 o 
   3   8   2       11.79       38.51     44.66 o 
   4   8   2       32.91       64.67     51.14 o 
   5   8   2      170.95      112.93     57.25 o 
   6   8   2       98.74      111.15     50.52 o 
  -8   9   2       86.80       52.14     55.94 o 
  -7   9   2       58.87      124.62     58.04 o 
  -6   9   2      667.75      638.03     88.40 o 
  -5   9   2      167.51      187.49     59.31 o 
  -4   9   2     1239.86     1425.05     70.78 o 
  -3   9   2       14.33       78.46     40.40 o 
  -2   9   2      317.99      273.77     53.34 o 
  -1   9   2       96.17       73.48     42.74 o 
   0   9   2      629.82      727.56     80.57 o 
   1   9   2      401.00      377.65     67.73 o 
   2   9   2        6.87       -1.29     37.40 o 
   3   9   2      119.48      121.64     57.84 o 
   4   9   2       93.25      164.04     61.70 o 
   5   9   2        0.09       36.09     51.76 o 
  -7  10   2        1.91       -3.67     48.73 o 
  -6  10   2      157.60      254.22     72.22 o 
  -5  10   2       42.82      125.83     52.58 o 
  -4  10   2      346.46      228.43     53.50 o 
  -3  10   2      102.98      140.66     47.13 o 
  -2  10   2        2.97       43.93     40.62 o 
  -1  10   2       96.01      138.96     52.77 o 
   0  10   2       15.63      -25.85     36.88 o 
   1  10   2        6.76      -36.33     36.33 o 
   2  10   2        9.67       79.36     50.89 o 
   3  10   2      611.88      539.85     89.04 o 
   4  10   2       80.03        5.34     54.30 o 
   5  10   2        1.20      -12.93     60.24 o 
  -7  11   2      225.73      184.50     75.05 o 
  -6  11   2        0.35       38.65     49.91 o 
  -4  11   2      455.93      428.93     65.82 o 
  -3  11   2        1.51        3.17     39.77 o 
  -2  11   2       45.41      105.74     48.17 o 
  -1  11   2       39.23      -27.33     33.49 o 
   0  11   2       98.80      130.79     57.42 o 
   1  11   2      373.50      429.50     80.48 o 
   2  11   2        7.12      -39.00     48.44 o 
   3  11   2        9.75        7.44     53.40 o 
   4  11   2      149.61      119.06     68.07 o 
  -5  12   2        1.55      -37.11     37.11 o 
  -4  12   2      681.04      574.28     77.40 o 
  -3  12   2       10.31       73.00     47.94 o 
  -2  12   2      214.96      185.34     61.40 o 
  -1  12   2      187.83      250.61     68.72 o 
   0  12   2      847.16      834.04    103.12 o 
   1  12   2       19.76      128.08     60.93 o 
   2  12   2        0.28       56.49     60.56 o 
   3  12   2      457.35      531.48    102.90 o 
  -5  13   2       48.71      -20.96     43.48 o 
  -4  13   2      146.64      122.85     56.43 o 
  -3  13   2       72.56       33.77     49.63 o 
  -2  13   2        3.49      -36.75     36.75 o 
  -1  13   2       10.94      -22.79     42.02 o 
   0  13   2       60.48       59.36     58.65 o 
   1  13   2       71.49       41.45     61.08 o 
   2  13   2       13.21       43.18     63.67 o 
  -4  14   2      138.34      163.23     63.88 o 
  -3  14   2       12.68       47.22     53.17 o 
  -2  14   2       22.13      -20.11     47.55 o 
  -1  14   2      190.85      177.86     69.54 o 
   0  14   2       71.42       87.72     65.26 o 
   1  14   2        0.79      -42.56     54.51 o 
   1 -15   3        7.47      -23.13     49.27 o 
   2 -15   3        0.11      -27.17     49.20 o 
   3 -15   3       24.33      -42.85     49.45 o 
  -1 -14   3        0.01        7.23     60.96 o 
   0 -14   3      837.29      873.65    114.97 o 
   1 -14   3        0.54      -45.94     45.94 o 
   2 -14   3       59.34       49.59     57.98 o 
   3 -14   3       13.20      -21.53     44.64 o 
   4 -14   3      201.82      153.92     64.28 o 
  -2 -13   3      206.15      301.81     81.65 o 
  -1 -13   3        0.23       40.03     48.25 o 
   0 -13   3       84.82       92.82     58.86 o 
   1 -13   3       53.36       25.89     48.83 o 
   2 -13   3       11.69       30.46     49.16 o 
   3 -13   3       15.27      -15.51     42.00 o 
   4 -13   3      140.57       89.55     54.48 o 
  -3 -12   3       28.79        4.76     59.25 o 
  -2 -12   3      233.45      328.37     82.20 o 
  -1 -12   3       39.56       52.91     51.23 o 
   0 -12   3        4.44      -24.44     43.96 o 
   1 -12   3      951.71     1042.51    108.46 o 
   2 -12   3      255.89      232.54     65.43 o 
   3 -12   3      109.62      123.05     52.51 o 
   4 -12   3       32.83        6.44     27.22 o 
  -4 -11   3       93.21      181.93     70.70 o 
  -3 -11   3       85.38       93.72     61.78 o 
  -2 -11   3        8.07      -26.97     41.76 o 
  -1 -11   3        6.88      -24.97     40.99 o 
   0 -11   3      116.61       80.36     49.41 o 
   1 -11   3       32.93       45.84     42.82 o 
   2 -11   3      203.97      203.40     77.21 o 
   3 -11   3      135.90      228.94     77.02 o 
   4 -11   3      133.38      202.19     56.38 o 
  -5 -10   3        6.80       81.51     49.80 o 
  -4 -10   3        0.65       15.37     52.72 o 
  -3 -10   3      425.49      439.62     81.83 o 
  -2 -10   3       16.35      -17.40     41.52 o 
  -1 -10   3      246.30      215.71     60.14 o 
   0 -10   3      179.49      127.08     49.41 o 
   1 -10   3      900.59      948.22     51.85 o 
   2 -10   3       21.59       56.85     24.93 o 
   3 -10   3      529.80      361.76    146.27 o 
   4 -10   3       32.51        8.09     40.23 o 
   5 -10   3        5.29      -12.13     36.61 o 
   6 -10   3       93.45       22.96     31.35 o 
  -5  -9   3      186.60      256.67     56.55 o 
  -4  -9   3      313.18      306.35     72.05 o 
  -3  -9   3       32.07       32.04     46.26 o 
  -2  -9   3       12.05       -7.06     36.03 o 
  -1  -9   3        0.97       -8.23     34.66 o 
   0  -9   3      197.25      190.91     26.40 o 
   1  -9   3       30.88       48.23     26.15 o 
   2  -9   3       85.81      129.71     28.35 o 
   3  -9   3      371.09      499.90     43.31 o 
   4  -9   3        2.23       32.02     38.71 o 
   5  -9   3      611.04      840.08     94.52 o 
   6  -9   3       88.77       17.76     29.46 o 
  -6  -8   3        2.67      -19.10     36.20 o 
  -5  -8   3      257.06      321.92     53.88 o 
  -4  -8   3     1511.21     1511.69    115.78 o 
  -3  -8   3     2189.18     2281.04    134.21 o 
  -2  -8   3      203.58      215.09     26.42 o 
  -1  -8   3        5.58       30.81     16.51 o 
   0  -8   3     2452.07     2765.91    130.39 o 
   1  -8   3       83.81       60.97     21.02 o 
   2  -8   3      160.61      148.75     27.61 o 
   3  -8   3      221.89      256.77     34.28 o 
   4  -8   3        5.01       15.00     15.88 o 
   5  -8   3        9.98        0.97     19.83 o 
   6  -8   3      333.02       47.69     35.20 o 
   7  -8   3        0.49       -2.27     30.35 o 
  -6  -7   3      193.38      115.37     44.76 o 
  -5  -7   3       37.81       36.51     36.14 o 
  -4  -7   3      382.02      449.44     53.81 o 
  -3  -7   3      208.53      145.02     46.35 o 
  -2  -7   3       86.28      115.44     21.89 o 
  -1  -7   3     1658.79     1924.96     64.92 o 
   0  -7   3      114.57      156.24     22.47 o 
   1  -7   3      559.79      553.28     46.86 o 
   2  -7   3     1505.63     1650.83     94.38 o 
   3  -7   3      514.23      393.11     54.45 o 
   4  -7   3        0.28      -17.18     17.18 o 
   5  -7   3      368.81      386.34     96.16 o 
   6  -7   3       87.62       15.98     25.01 o 
   7  -7   3       16.38       13.06     26.12 o 
  -7  -6   3       81.14      101.79     82.68 o 
  -6  -6   3        6.18       24.36     43.19 o 
  -5  -6   3      549.50      528.10     55.79 o 
  -4  -6   3       11.18       29.31     31.64 o 
  -3  -6   3      151.66      112.44     42.47 o 
  -2  -6   3     1503.44     1500.51     62.28 o 
  -1  -6   3     3664.84     4092.86    218.38 o 
   0  -6   3      830.46      795.86     39.70 o 
   1  -6   3     2821.08     3131.81     89.67 o 
   2  -6   3        6.40      -14.38     19.42 o 
   3  -6   3      117.53      185.61     27.99 o 
   4  -6   3      468.94      496.04     47.93 o 
   5  -6   3       48.22       32.62     24.02 o 
   6  -6   3      149.93       21.05     20.20 o 
   7  -6   3       21.77        3.98     34.03 o 
   8  -6   3       66.85       28.42     47.52 o 
  -7  -5   3       23.89       60.43     72.53 o 
  -6  -5   3       12.80       -6.01     31.46 o 
  -5  -5   3       19.60       -2.11     38.67 o 
  -4  -5   3      370.76      359.04     42.46 o 
  -3  -5   3      200.90      168.53     41.99 o 
  -2  -5   3       33.00       13.41     31.40 o 
  -1  -5   3        2.42       17.34     20.22 o 
   0  -5   3        5.45        4.75     16.09 o 
   1  -5   3      757.69      704.15     58.50 o 
   2  -5   3       12.92       14.64     14.83 o 
   3  -5   3      370.21      327.80     30.50 o 
   4  -5   3     2243.13     2172.79     79.35 o 
   5  -5   3      183.30      190.85     56.99 o 
   6  -5   3      351.69      137.61     41.20 o 
   7  -5   3      126.61      191.04     56.41 o 
   8  -5   3        2.05       -9.06     42.92 o 
  -7  -4   3       41.70       71.95     69.96 o 
  -6  -4   3       33.08      -52.13     57.59 o 
  -5  -4   3      797.47      716.80    115.02 o 
  -4  -4   3      131.58      150.54     32.06 o 
  -3  -4   3     2235.27     2228.24     79.54 o 
  -2  -4   3      440.37      495.80     50.71 o 
  -1  -4   3      306.09      296.20     24.92 o 
   0  -4   3        1.86       36.18     21.71 o 
   1  -4   3       65.00       90.20     20.24 o 
   2  -4   3     1273.18     1209.73     67.44 o 
   3  -4   3     3246.50     3263.65    202.04 o 
   4  -4   3     1356.36     1359.92     84.30 o 
   5  -4   3      262.78      226.65     57.41 o 
   6  -4   3     1212.76     1209.35     95.54 o 
   7  -4   3       15.17       83.08     49.44 o 
   8  -4   3        0.41      -20.75     45.13 o 
  -8  -3   3      142.56       69.76     75.11 o 
  -7  -3   3       29.61       93.75     71.85 o 
  -6  -3   3       25.93        6.83     58.66 o 
  -5  -3   3       25.15       21.35     26.60 o 
  -4  -3   3       14.18       12.52     22.34 o 
  -3  -3   3       23.72       65.12     23.57 o 
  -2  -3   3      583.84      584.20     48.62 o 
  -1  -3   3       10.50       24.93     23.56 o 
   0  -3   3       33.91       19.81     12.99 o 
   1  -3   3     4129.56     3913.96     94.08 o 
   2  -3   3      615.70      528.82     42.14 o 
   3  -3   3       44.68       46.86     21.54 o 
   4  -3   3      359.65      119.72    107.80 o 
   5  -3   3      244.86      283.35     38.80 o 
   6  -3   3      299.90      451.84     66.58 o 
   7  -3   3        2.14        1.35     41.71 o 
   8  -3   3      819.29      817.13     98.47 o 
  -8  -2   3      819.58      947.35    129.59 o 
  -7  -2   3       68.20       57.69     61.31 o 
  -6  -2   3      318.20      188.76     72.28 o 
  -5  -2   3       16.91       61.77     49.31 o 
  -4  -2   3     1803.63     1703.32     90.87 o 
  -3  -2   3     1033.16     1097.65     65.81 o 
  -2  -2   3     3847.73     3843.87    124.62 o 
  -1  -2   3     9604.81     9779.38    266.74 o 
   0  -2   3      911.29      945.09     33.97 o 
   1  -2   3    37808.68    35965.43    675.18 o 
   2  -2   3    23736.28    22638.14    452.75 o 
   3  -2   3     9420.42     9208.01    203.56 o 
   4  -2   3     1858.00     1286.36     79.07 o 
   5  -2   3      175.39      184.83     49.32 o 
   6  -2   3        3.15       19.67     43.24 o 
   7  -2   3      107.10       72.59     53.30 o 
   8  -2   3      210.82      169.68     64.71 o 
  -8  -1   3       12.04       48.49     67.01 o 
  -7  -1   3      201.91      223.73     77.98 o 
  -6  -1   3      296.82      304.42     71.69 o 
  -5  -1   3       45.94       21.97     22.37 o 
  -4  -1   3     2193.30     2344.87     74.21 o 
  -3  -1   3      370.46      428.54     39.46 o 
  -2  -1   3      477.42      530.56     28.64 o 
  -1  -1   3      317.96      315.99     20.05 o 
   0  -1   3       20.25       38.78      9.39 o 
   1  -1   3     4268.59     3974.06     86.58 o 
   2  -1   3       15.55       -0.26     17.35 o 
   3  -1   3      291.76      271.39     40.71 o 
   4  -1   3     4369.76     4454.75    124.58 o 
   5  -1   3      907.25      861.08     55.26 o 
   6  -1   3      544.73      546.22     46.74 o 
   7  -1   3       15.35       26.66     50.05 o 
   8  -1   3       21.23        3.47     53.64 o 
  -8   0   3      305.05      447.68     96.92 o 
  -7   0   3        0.42      -23.53     53.34 o 
  -6   0   3       40.62       81.93     56.63 o 
  -5   0   3      381.39      420.08     78.11 o 
  -4   0   3       10.99       25.47     16.06 o 
  -3   0   3       22.77       15.91     14.71 o 
  -2   0   3     8837.69     8579.90    170.70 o 
  -1   0   3      436.13      409.93     16.32 o 
   0   0   3    15580.37    14062.38    268.85 o 
   1   0   3      596.76      560.07     38.16 o 
   2   0   3     1588.44     1601.35     76.96 o 
   3   0   3        1.38       -9.35     19.66 o 
   4   0   3        5.16       14.34     17.42 o 
   5   0   3       43.31       41.03     25.79 o 
   6   0   3      196.54      213.97     36.01 o 
   7   0   3        1.24       44.62     52.44 o 
   8   0   3       10.73       42.70     58.60 o 
  -8   1   3       60.71       19.80     53.29 o 
  -7   1   3      402.16      318.87     74.18 o 
  -6   1   3        5.44       33.71     51.00 o 
  -5   1   3       55.55       32.33     18.11 o 
  -4   1   3      261.14      239.21     21.60 o 
  -3   1   3     3527.23     3307.92     77.62 o 
  -2   1   3      157.64      127.46     34.55 o 
  -1   1   3       24.90       38.55      9.90 o 
   0   1   3        8.22       -9.61      9.61 o 
   1   1   3      597.74      586.98     28.04 o 
   2   1   3     2631.26     2489.18    135.15 o 
   3   1   3      514.81      501.72     30.62 o 
   4   1   3     2346.53     2362.04     79.83 o 
   5   1   3       10.90      -15.73     22.73 o 
   6   1   3       11.97       -0.37     39.83 o 
   7   1   3      214.76      305.10     77.42 o 
   8   1   3       59.65       79.36     60.80 o 
  -8   2   3      485.22      461.00     88.91 o 
  -7   2   3      109.77      117.00     59.71 o 
  -6   2   3      529.91      602.23     83.57 o 
  -5   2   3        0.15      -14.94     14.94 o 
  -4   2   3       15.52       10.07     35.77 o 
  -3   2   3      872.96     1093.27     76.52 o 
  -2   2   3      520.01      501.47     25.15 o 
  -1   2   3      932.06      914.79     33.15 o 
   0   2   3     3357.04     3336.16    107.69 o 
   1   2   3     5632.29     5342.75    113.09 o 
   2   2   3      294.91      294.52     24.80 o 
   3   2   3      938.45     1043.65     48.32 o 
   4   2   3     9453.79     9484.55    218.45 o 
   5   2   3      376.25      275.87     38.37 o 
   6   2   3      886.64      763.45     58.38 o 
   7   2   3       22.34      113.07     65.53 o 
   8   2   3        1.49      -20.29     57.25 o 
  -8   3   3      342.15      344.56     85.06 o 
  -7   3   3       86.37       99.77     55.94 o 
  -6   3   3       28.97      -39.31     39.31 o 
  -5   3   3       56.53      114.67     48.52 o 
  -4   3   3     1624.75     1595.15     97.76 o 
  -3   3   3     2422.28     2422.67    114.40 o 
  -2   3   3       61.13       51.10     16.91 o 
  -1   3   3       58.64       59.24     17.91 o 
   0   3   3       70.92       75.19     27.29 o 
   1   3   3     1485.52     1473.22     42.45 o 
   2   3   3      132.11      103.46     33.07 o 
   3   3   3     1716.15     1645.20     89.67 o 
   4   3   3       21.34       13.92     53.49 o 
   5   3   3      190.54      188.58     37.21 o 
   6   3   3       88.10      100.79     36.29 o 
   7   3   3      137.36      194.46     75.32 o 
  -8   4   3       43.32       49.39     56.98 o 
  -7   4   3       19.45       56.48     48.00 o 
  -6   4   3      557.55      637.90     80.29 o 
  -5   4   3      127.78      166.92     50.92 o 
  -4   4   3       55.77       59.93     38.38 o 
  -3   4   3     2840.00     2844.52     78.94 o 
  -2   4   3        1.05       -9.00     17.46 o 
  -1   4   3    14980.68    15199.86    302.98 o 
   0   4   3      944.67      789.53     59.86 o 
   1   4   3      714.81      847.63     63.74 o 
   2   4   3      109.26       79.76     31.33 o 
   3   4   3      570.03      620.52     61.62 o 
   4   4   3      410.76      344.20     53.64 o 
   5   4   3      765.32      788.76     60.81 o 
   6   4   3       16.64       12.75     32.73 o 
   7   4   3        3.73       32.70     63.94 o 
  -8   5   3      131.85      199.90     72.95 o 
  -7   5   3        2.70      -37.61     40.03 o 
  -6   5   3        7.70        3.43     38.23 o 
  -5   5   3        0.16       55.22     41.85 o 
  -4   5   3      241.40      255.44     51.39 o 
  -3   5   3      203.47      245.55     36.29 o 
  -2   5   3     2091.24     2136.07     93.77 o 
  -1   5   3      761.14      882.34     61.31 o 
   0   5   3        3.34       83.34     33.44 o 
   1   5   3      123.98      127.86     35.71 o 
   2   5   3      339.78      334.76     49.98 o 
   3   5   3        0.67      -27.74     27.74 o 
   4   5   3       46.09       32.71     38.95 o 
   5   5   3      189.20      167.77     42.00 o 
   6   5   3      309.43      322.37     62.01 o 
   7   5   3        0.19       37.75     70.39 o 
  -8   6   3       44.27       25.49     56.34 o 
  -7   6   3      591.90      485.16     82.78 o 
  -6   6   3      134.13       97.39     51.34 o 
  -5   6   3      331.31      317.51     60.86 o 
  -4   6   3      179.11      177.91     47.91 o 
  -3   6   3      344.13      336.34     33.73 o 
  -2   6   3      531.13      600.32     42.04 o 
  -1   6   3     1991.92     2041.54    103.40 o 
   0   6   3     5820.16     5997.66    209.18 o 
   1   6   3      269.20      331.61     49.69 o 
   2   6   3      972.50     1111.96     86.13 o 
   3   6   3      334.60      238.45     52.46 o 
   4   6   3       54.65       97.55     47.27 o 
   5   6   3      837.42      923.80     74.14 o 
   6   6   3      130.17      110.66     44.72 o 
   7   6   3      725.45      583.89    114.25 o 
  -8   7   3      109.39      206.40     67.97 o 
  -7   7   3     1018.66     1136.01    116.17 o 
  -6   7   3       11.84      -16.70     39.89 o 
  -5   7   3      418.73      486.92     71.17 o 
  -4   7   3       89.22      113.98     27.26 o 
  -3   7   3       35.43       -2.51     26.02 o 
  -2   7   3       57.42        4.52     30.04 o 
  -1   7   3        2.80       -4.20     28.04 o 
   0   7   3       68.54       69.38     37.80 o 
   1   7   3      832.45      861.60     78.23 o 
   2   7   3      348.77      355.30     62.74 o 
   3   7   3       34.33       97.85     41.16 o 
   4   7   3       47.20       31.03     43.70 o 
   5   7   3      568.69      570.06     83.42 o 
   6   7   3       28.88       42.70     41.30 o 
  -8   8   3      210.77      164.36     67.33 o 
  -7   8   3      108.80      167.25     64.33 o 
  -6   8   3      188.15       99.46     51.47 o 
  -5   8   3       21.41       11.44     41.69 o 
  -4   8   3     2406.75     2479.29    149.35 o 
  -3   8   3      452.15      461.44     54.88 o 
  -2   8   3      508.16      607.24     64.93 o 
  -1   8   3      366.69      299.07     51.64 o 
   0   8   3      873.96      918.86     84.83 o 
   1   8   3     1023.63     1103.24     93.70 o 
   2   8   3      118.96      159.48     53.01 o 
   3   8   3        4.38       -4.04     41.49 o 
   4   8   3      184.09      231.73     63.73 o 
   5   8   3      775.90      902.34    104.30 o 
   6   8   3       37.40       69.93     47.94 o 
  -8   9   3       32.74       24.46     52.33 o 
  -7   9   3       12.74       28.36     55.13 o 
  -6   9   3      314.63      408.96     79.52 o 
  -5   9   3      122.83      125.13     56.41 o 
  -4   9   3      511.87      285.27    200.20 o 
  -3   9   3        5.59       18.99     34.33 o 
  -2   9   3      293.73      260.72     51.34 o 
  -1   9   3      274.48      288.94     55.64 o 
   0   9   3       24.40       29.01     36.26 o 
   1   9   3      422.47      456.01     72.48 o 
   2   9   3       17.91        4.26     38.80 o 
   3   9   3       11.06       11.23     39.83 o 
   4   9   3       35.16        8.69     46.10 o 
   5   9   3      390.96      360.62     81.54 o 
  -7  10   3        2.62        2.91     48.62 o 
  -6  10   3       58.41       40.33     49.28 o 
  -5  10   3       20.55       85.62     50.15 o 
  -4  10   3        0.10      -21.44     31.58 o 
  -3  10   3      133.14      130.13     48.72 o 
  -2  10   3       11.83       30.23     38.93 o 
  -1  10   3     1552.03     1467.24    111.29 o 
   0  10   3      691.86      647.15     83.22 o 
   1  10   3      301.65      352.23     74.66 o 
   2  10   3        2.84      -19.74     44.99 o 
   3  10   3       38.66       -8.28     45.07 o 
   4  10   3       20.30      -45.72     45.72 o 
   5  10   3       76.01       61.22     63.18 o 
  -7  11   3      262.67      381.30     86.86 o 
  -6  11   3      292.58      305.70     78.19 o 
  -5  11   3       33.64      -13.51     27.04 o 
  -4  11   3      142.90       92.38     49.41 o 
  -3  11   3      249.71      401.42     66.74 o 
  -2  11   3        2.26       18.22     36.80 o 
  -1  11   3       36.65       85.04     49.84 o 
   0  11   3        5.87      -34.60     34.60 o 
   1  11   3      509.49      657.35     94.50 o 
   2  11   3      152.24       31.57     53.72 o 
   3  11   3        1.36      -17.66     56.58 o 
   4  11   3       46.77      -26.89     52.37 o 
  -5  12   3      168.52      281.36     62.18 o 
  -4  12   3      386.68      292.90     66.28 o 
  -3  12   3      153.87      125.46     53.63 o 
  -2  12   3     1227.33     1101.89    102.52 o 
  -1  12   3       33.31       55.60     48.10 o 
   0  12   3      613.30      598.17     91.35 o 
   1  12   3       43.86      -13.63     44.90 o 
   2  12   3       59.96       45.61     54.10 o 
   3  12   3       71.20       93.39     65.52 o 
  -5  13   3        0.46       13.76     46.35 o 
  -4  13   3      145.00       70.28     51.17 o 
  -3  13   3       14.25       62.04     50.05 o 
  -2  13   3       20.65       12.36     41.37 o 
  -1  13   3       37.84      -28.75     44.04 o 
   0  13   3       82.76       60.50     57.81 o 
   1  13   3       83.53       25.30     57.67 o 
   2  13   3       54.40      -28.24     57.83 o 
  -4  14   3       27.13       23.15     51.67 o 
  -3  14   3      198.80      154.81     67.61 o 
  -2  14   3       66.39        8.15     50.88 o 
  -1  14   3       56.35       91.34     54.19 o 
   0  14   3       42.86      -27.03     51.80 o 
   1  14   3      233.63      286.04     85.90 o 
   1 -15   4       26.12      -48.14     51.63 o 
   2 -15   4       23.21      -39.44     47.74 o 
   3 -15   4       93.82      147.03     67.04 o 
  -1 -14   4      322.35      540.91     99.69 o 
   0 -14   4       48.08      -29.27     44.92 o 
   1 -14   4       10.08       14.13     51.93 o 
   2 -14   4      143.19       78.52     55.55 o 
   3 -14   4       88.13      120.04     60.51 o 
  -3 -13   4      222.69      290.75     84.20 o 
  -2 -13   4      185.45      307.45     83.50 o 
  -1 -13   4      669.88      474.18     90.04 o 
   0 -13   4        4.52       17.12     49.73 o 
   1 -13   4       89.15       36.35     55.12 o 
   2 -13   4        0.03       46.73     53.11 o 
   3 -13   4       44.47       82.48     55.85 o 
  -3 -12   4        0.67       68.15     57.65 o 
  -2 -12   4       13.15       90.63     59.88 o 
  -1 -12   4        1.23       -4.29     45.11 o 
   0 -12   4      742.39      762.15     98.21 o 
   1 -12   4      746.92      599.93     89.85 o 
   2 -12   4      141.20      120.85     56.61 o 
   3 -12   4      293.61      260.50     42.86 o 
   4 -12   4        4.70       15.68     40.76 o 
   5 -12   4      621.94      882.32    100.96 o 
  -4 -11   4        0.34        5.74     52.07 o 
  -3 -11   4       44.15       53.21     54.48 o 
  -2 -11   4       24.64      -27.75     44.48 o 
  -1 -11   4       32.53        3.53     41.91 o 
   0 -11   4       53.02       38.09     45.73 o 
   1 -11   4       34.44      172.48     57.02 o 
   2 -11   4       70.54       94.22     29.03 o 
   3 -11   4      283.40      245.70     38.80 o 
   4 -11   4       30.11       20.59     43.55 o 
   5 -11   4       27.62       48.25     46.40 o 
  -5 -10   4        3.33      -38.96     38.96 o 
  -4 -10   4      307.07      365.04     79.11 o 
  -3 -10   4       50.11       43.27     47.09 o 
  -2 -10   4        0.44        7.30     40.26 o 
  -1 -10   4     1006.67     1063.75    102.23 o 
   0 -10   4      383.47      452.84     71.92 o 
   1 -10   4      200.69      237.42     36.44 o 
   2 -10   4        6.15       19.48     22.44 o 
   3 -10   4      740.49      780.87     83.60 o 
   4 -10   4       62.89       80.18     45.05 o 
   5 -10   4     1392.21     1508.87    119.74 o 
   6 -10   4      339.18      556.47     75.87 o 
  -5  -9   4        3.04      -26.50     38.11 o 
  -4  -9   4        1.13       31.65     47.95 o 
  -3  -9   4        1.24       42.68     47.01 o 
  -2  -9   4      335.73      341.14     65.67 o 
  -1  -9   4        0.01       15.71     37.26 o 
   0  -9   4       40.62       43.78     21.95 o 
   1  -9   4        2.28      -10.39     19.88 o 
   2  -9   4      212.81      267.80     34.08 o 
   3  -9   4      848.66      945.78     58.22 o 
   4  -9   4      232.27      247.93     54.42 o 
   5  -9   4       91.50      109.58     32.83 o 
   6  -9   4       46.51       40.70     31.57 o 
  -6  -8   4      118.32      189.00     88.70 o 
  -5  -8   4        0.05      -10.05     38.24 o 
  -4  -8   4      536.14      558.79     61.84 o 
  -3  -8   4        3.71      -33.69     36.15 o 
  -2  -8   4      180.67      164.41     38.95 o 
  -1  -8   4     1055.40     1152.26     52.20 o 
   0  -8   4      271.41      364.15     32.37 o 
   1  -8   4     2096.98     2400.79    150.31 o 
   2  -8   4      116.52      208.72     47.71 o 
   3  -8   4      133.10       68.93     36.68 o 
   4  -8   4      247.61      141.90     40.51 o 
   5  -8   4      114.52      126.82     33.02 o 
   6  -8   4       32.76       36.45     29.59 o 
  -6  -7   4        5.99       76.23     76.14 o 
  -5  -7   4        0.61       14.83     32.81 o 
  -4  -7   4        4.22      -25.25     28.43 o 
  -3  -7   4       58.95       -4.75     36.58 o 
  -2  -7   4      190.45      193.23     25.85 o 
  -1  -7   4     1046.40     1214.90     52.28 o 
   0  -7   4      788.71      787.51     79.14 o 
   1  -7   4      244.98      222.00     29.39 o 
   2  -7   4      414.38      435.82     37.45 o 
   3  -7   4       58.59       66.07     33.47 o 
   4  -7   4       11.13       41.05     23.32 o 
   5  -7   4      109.48      117.76     29.90 o 
   6  -7   4       40.33       36.85     31.25 o 
   7  -7   4        2.40       45.86     43.18 o 
  -7  -6   4       28.06       40.02     75.12 o 
  -6  -6   4      265.46      204.18     83.92 o 
  -5  -6   4        0.58       42.60     32.96 o 
  -4  -6   4       42.60      -26.21     26.21 o 
  -3  -6   4       29.90       13.20     33.11 o 
  -2  -6   4      545.07      528.38     36.09 o 
  -1  -6   4      890.91      967.68     45.47 o 
   0  -6   4     3720.67     3541.48     95.37 o 
   1  -6   4     2099.44     2138.70     76.74 o 
   2  -6   4      688.75      770.48     58.82 o 
   3  -6   4       60.45       65.47     33.82 o 
   4  -6   4      128.82      131.08     27.19 o 
   5  -6   4       89.86      167.36     34.11 o 
   6  -6   4      487.01      487.61     51.09 o 
   7  -6   4      305.06      481.55     72.41 o 
  -7  -5   4        0.23      -58.10     58.10 o 
  -6  -5   4       45.09      -34.57     56.89 o 
  -5  -5   4       15.72       48.57     31.49 o 
  -4  -5   4      412.19      322.53     42.22 o 
  -3  -5   4      416.15      422.21     41.60 o 
  -2  -5   4     1000.44      969.59     70.63 o 
  -1  -5   4        6.67      -18.84     18.84 o 
   0  -5   4      127.49      169.32     23.26 o 
   1  -5   4        0.45       -8.02     18.46 o 
   2  -5   4      478.91      483.84     53.50 o 
   3  -5   4     1210.93     1184.41     53.50 o 
   4  -5   4      105.98       91.40     26.10 o 
   5  -5   4       83.17       91.11     29.51 o 
   6  -5   4      156.33      175.58     37.85 o 
   7  -5   4        3.18        9.08     23.39 o 
  -7  -4   4      227.70      156.09     82.06 o 
  -6  -4   4      128.29      110.73     70.58 o 
  -5  -4   4       59.32       93.31     30.93 o 
  -4  -4   4      571.51      679.64     49.72 o 
  -3  -4   4     1206.68     1158.21     57.51 o 
  -2  -4   4     1798.25     1606.60     82.70 o 
  -1  -4   4     2155.51     2090.58     63.65 o 
   0  -4   4     4070.20     4107.20    100.04 o 
   1  -4   4     4267.36     4266.67    105.38 o 
   2  -4   4     1281.00     1116.40     64.27 o 
   3  -4   4      551.95      547.11     36.43 o 
   4  -4   4     1375.92     1151.21    134.50 o 
   5  -4   4      569.28      557.24     85.97 o 
   6  -4   4       83.36       54.37     54.62 o 
   7  -4   4       12.39      -10.43     35.56 o 
   8  -4   4       67.18       98.79     55.95 o 
  -8  -3   4       32.86       -4.50     67.65 o 
  -7  -3   4        1.05       26.95     60.26 o 
  -6  -3   4        3.93      -53.86     53.86 o 
  -5  -3   4      234.80      253.21     37.34 o 
  -4  -3   4        5.13       -0.40     22.26 o 
  -3  -3   4      513.78      556.01     46.00 o 
  -2  -3   4       31.18       70.63     22.97 o 
  -1  -3   4      189.47      236.54     33.93 o 
   0  -3   4        4.82        2.25     23.69 o 
   1  -3   4      385.72      357.83     38.50 o 
   2  -3   4     1046.27      935.35     39.24 o 
   3  -3   4      703.09      634.41     69.24 o 
   4  -3   4     1277.99     1284.64     58.82 o 
   5  -3   4       64.93      103.32     26.59 o 
   6  -3   4      591.16      559.90     68.11 o 
   7  -3   4       34.32       70.06     49.86 o 
   8  -3   4      145.14      104.04     55.94 o 
  -8  -2   4      352.54      421.42    100.34 o 
  -7  -2   4      191.55      287.79     85.21 o 
  -6  -2   4      675.03      671.85    101.30 o 
  -5  -2   4      747.48      760.21     48.85 o 
  -4  -2   4      107.50      148.92     35.74 o 
  -3  -2   4     2126.92     2157.28     69.21 o 
  -2  -2   4     4598.09     4614.17    109.56 o 
  -1  -2   4     5425.65     5257.88    115.66 o 
   0  -2   4     1016.47     1145.79     57.49 o 
   1  -2   4    13359.52    13190.66    259.11 o 
   2  -2   4     8673.62     8320.06    176.67 o 
   3  -2   4     4697.36     4771.45    121.49 o 
   4  -2   4    12487.15    11759.64    260.97 o 
   5  -2   4     2301.89     1541.06     96.31 o 
   6  -2   4      840.21      975.23     91.00 o 
   7  -2   4      468.04      561.63     80.61 o 
   8  -2   4       24.55      120.24     61.19 o 
  -8  -1   4        2.08       60.78     71.12 o 
  -7  -1   4        2.46      -11.33     53.77 o 
  -6  -1   4      125.00      234.26     71.57 o 
  -5  -1   4       13.93       17.73     19.55 o 
  -4  -1   4     1571.51     1632.69     57.93 o 
  -3  -1   4      167.82      218.44     26.67 o 
  -2  -1   4      398.88      381.02     24.32 o 
  -1  -1   4      209.93      225.45     18.64 o 
   0  -1   4      983.29      915.19     29.04 o 
   1  -1   4    10938.46    10267.09    204.40 o 
   2  -1   4     7548.70     7105.25    154.81 o 
   3  -1   4     2427.28     2424.37    202.83 o 
   4  -1   4      452.52      439.02    130.80 o 
   5  -1   4        0.14      -23.93     23.93 o 
   6  -1   4       36.55       64.61     29.78 o 
   7  -1   4       35.46       16.74     51.64 o 
   8  -1   4      130.41      128.76     64.05 o 
  -8   0   4       13.29      111.63     69.51 o 
  -7   0   4      328.88      289.51     79.79 o 
  -6   0   4      731.18      718.00     96.12 o 
  -5   0   4      316.42      302.85     27.72 o 
  -4   0   4      543.29      549.72     31.39 o 
  -3   0   4       30.44       59.62     13.44 o 
  -2   0   4     3125.72     3279.86    128.45 o 
  -1   0   4     9804.87     9311.51    270.67 o 
   0   0   4     1267.28     1190.76     52.07 o 
   1   0   4     1286.62     1264.35     61.59 o 
   2   0   4    15601.24    14403.53    820.97 o 
   3   0   4      244.17      207.24     27.93 o 
   4   0   4      145.91      149.43     22.97 o 
   5   0   4      860.37      852.21     57.65 o 
   6   0   4       53.39       -3.79     31.30 o 
   7   0   4       86.72       66.58     54.63 o 
   8   0   4       24.62       44.85     57.35 o 
  -8   1   4       94.87       37.83     56.61 o 
  -7   1   4       12.83        1.03     51.49 o 
  -6   1   4        0.01       37.04     48.92 o 
  -5   1   4       33.31       33.39     16.40 o 
  -4   1   4      225.05      195.40     24.27 o 
  -3   1   4     2657.25     2481.97    115.87 o 
  -2   1   4       30.36        3.30     29.62 o 
  -1   1   4       22.93       11.57     10.88 o 
   0   1   4      101.74      117.42     12.98 o 
   1   1   4      600.66      638.22     31.15 o 
   2   1   4     1291.06     1197.28     46.38 o 
   3   1   4      780.79      761.12     34.93 o 
   4   1   4      396.96      359.72     29.31 o 
   5   1   4      225.25      220.79     35.05 o 
   6   1   4      807.82      777.23     57.22 o 
   7   1   4        4.16        5.69     29.74 o 
   8   1   4       24.87       52.81     64.58 o 
  -8   2   4      264.52      173.87     68.53 o 
  -7   2   4      673.61      632.01     91.38 o 
  -6   2   4       23.27      -14.53     39.58 o 
  -5   2   4      551.65      529.12     29.22 o 
  -4   2   4      463.37      448.50     61.12 o 
  -3   2   4      191.68      246.57     44.76 o 
  -2   2   4     3992.19     4013.89    113.45 o 
  -1   2   4    11915.28    10560.18    207.51 o 
   0   2   4      132.37      149.56     16.68 o 
   1   2   4      295.49      300.88     22.34 o 
   2   2   4      123.55      176.05     24.09 o 
   3   2   4       12.71        9.09     18.83 o 
   4   2   4      661.65      674.89     47.85 o 
   5   2   4       23.80       15.85     30.39 o 
   6   2   4      229.78      218.75     39.95 o 
   7   2   4       24.50       16.83     48.87 o 
   8   2   4      132.67       96.25     74.26 o 
  -8   3   4      492.61      566.90     98.58 o 
  -7   3   4      101.59       72.33     57.99 o 
  -6   3   4      608.93      516.10     82.15 o 
  -5   3   4       30.37       25.86     44.68 o 
  -4   3   4     2107.90     1989.55    113.18 o 
  -3   3   4     1186.22     1223.55     83.75 o 
  -2   3   4      512.06      509.18     30.77 o 
  -1   3   4      260.04      254.13     23.33 o 
   0   3   4      473.90      479.14     24.63 o 
   1   3   4     2525.15     2304.55     60.21 o 
   2   3   4       70.13       77.68     18.22 o 
   3   3   4        5.39       35.25     29.73 o 
   4   3   4      151.90      173.89     52.80 o 
   5   3   4       21.01       29.80     28.49 o 
   6   3   4      129.52      116.76     36.77 o 
   7   3   4       37.82      103.38     39.04 o 
  -8   4   4      231.26      238.27     74.31 o 
  -7   4   4        6.42        0.45     50.22 o 
  -6   4   4       91.79       86.33     47.34 o 
  -5   4   4      207.61      270.69     57.16 o 
  -4   4   4     2134.24     2180.55    121.15 o 
  -3   4   4      911.43      823.79     39.68 o 
  -2   4   4      420.88      450.72     32.12 o 
  -1   4   4     3573.98     3372.89     91.07 o 
   0   4   4      270.38      268.37     39.28 o 
   1   4   4     4044.46     3823.40     87.19 o 
   2   4   4        0.68       19.25     28.76 o 
   3   4   4        4.93        1.69     28.62 o 
   4   4   4      379.02      428.75     60.27 o 
   5   4   4     1471.40     1334.03     75.55 o 
   6   4   4      558.12      570.63     79.59 o 
   7   4   4      127.29      105.00     74.05 o 
  -8   5   4       39.94       53.00     54.36 o 
  -7   5   4       66.29        4.24     50.85 o 
  -6   5   4        0.27       -3.26     41.30 o 
  -5   5   4       45.11       44.42     41.75 o 
  -4   5   4       44.99        0.37     33.41 o 
  -3   5   4       40.41       55.65     28.49 o 
  -2   5   4     1653.00     1531.16     91.07 o 
  -1   5   4      843.16      795.01     60.37 o 
   0   5   4      109.32       96.16     13.04 o 
   1   5   4       83.82       76.33     32.84 o 
   2   5   4        9.27       17.19     28.90 o 
   3   5   4       58.29       86.67     37.18 o 
   4   5   4       89.67       81.30     42.61 o 
   5   5   4       38.31       82.95     38.28 o 
   6   5   4       11.07       -9.61     61.07 o 
   7   5   4       12.18      -10.37     40.70 o 
  -8   6   4      847.89      725.82    105.02 o 
  -7   6   4       28.52       -9.58     47.65 o 
  -6   6   4       52.31       97.79     52.09 o 
  -5   6   4      565.08      428.23     69.29 o 
  -4   6   4      124.81      105.65     25.66 o 
  -3   6   4     1330.76     1429.79     60.53 o 
  -2   6   4       46.07       35.99     28.87 o 
  -1   6   4      524.38      679.00     59.12 o 
   0   6   4      967.36     1076.92     75.66 o 
   1   6   4     1553.37     1462.75     91.86 o 
   2   6   4      645.60      726.18     71.46 o 
   3   6   4      102.15       48.09     38.53 o 
   4   6   4       10.17      -26.44     33.68 o 
   5   6   4        5.24       21.54     37.53 o 
   6   6   4       36.18       41.54     47.89 o 
  -8   7   4       30.40       30.67     55.58 o 
  -7   7   4       13.84       44.86     49.86 o 
  -6   7   4       39.47       18.70     46.16 o 
  -5   7   4      462.02      413.93     69.82 o 
  -4   7   4      128.62      174.34     36.86 o 
  -3   7   4      109.56       59.92     98.83 o 
  -2   7   4       15.81       12.45     28.99 o 
  -1   7   4       30.82       -2.89     28.82 o 
   0   7   4      208.69      219.88     45.87 o 
   1   7   4      342.36      281.25     52.71 o 
   2   7   4      316.83      413.03     61.78 o 
   3   7   4        5.60       30.41     40.10 o 
   4   7   4       77.16      100.06     50.15 o 
   5   7   4      482.91      523.71     82.92 o 
   6   7   4       94.00      110.02     46.27 o 
  -8   8   4       94.17       38.83     54.54 o 
  -7   8   4      407.86      433.80     84.19 o 
  -6   8   4      219.35      166.68     58.04 o 
  -5   8   4     2024.95     1933.13    128.44 o 
  -4   8   4      114.33       67.14     26.78 o 
  -3   8   4      341.36      320.12     38.52 o 
  -2   8   4      497.77      518.35     61.67 o 
  -1   8   4      961.02     1139.83     88.37 o 
   0   8   4        1.18       12.47     31.44 o 
   1   8   4     1768.14     1814.46    115.60 o 
   2   8   4      383.49      424.20     70.44 o 
   3   8   4      448.21      480.36     77.96 o 
   4   8   4      174.72      293.61     68.28 o 
   5   8   4      386.99      479.56     85.41 o 
   6   8   4       21.97       12.59     43.47 o 
  -7   9   4       56.70       96.20     61.91 o 
  -6   9   4       37.88       24.51     50.56 o 
  -5   9   4      907.99      992.54    103.56 o 
  -4   9   4      497.04      378.32    249.00 o 
  -3   9   4        0.15       12.83     33.08 o 
  -2   9   4       15.39       -4.52     33.34 o 
  -1   9   4      416.49      414.46     63.35 o 
   0   9   4       69.15      118.93     46.67 o 
   1   9   4      244.52      296.41     62.25 o 
   2   9   4       31.96       22.16     42.86 o 
   3   9   4       24.46       -9.90     43.73 o 
   4   9   4        3.92      -19.21     44.56 o 
   5   9   4      106.48      119.01     65.43 o 
  -7  10   4       40.64      -14.80     50.73 o 
  -6  10   4      753.56      682.86     99.05 o 
  -5  10   4      669.66      591.06     53.63 o 
  -4  10   4        5.94      -20.80     31.56 o 
  -3  10   4     1476.11     1607.79    108.60 o 
  -2  10   4      284.06      205.74     54.24 o 
  -1  10   4       15.15      -10.13     35.91 o 
   0  10   4      341.29      294.63     66.91 o 
   1  10   4       28.71       45.43     43.50 o 
   2  10   4     1290.60     1516.89    128.15 o 
   3  10   4      130.00       96.94     58.11 o 
   4  10   4       67.78       36.30     56.02 o 
  -7  11   4        8.87       15.45     55.92 o 
  -6  11   4      115.06      177.69     69.21 o 
  -5  11   4        1.80        8.77     28.42 o 
  -4  11   4      113.39      143.17     51.28 o 
  -3  11   4       77.65       37.15     41.12 o 
  -2  11   4       38.84       80.07     46.53 o 
  -1  11   4       21.63       54.20     47.01 o 
   0  11   4      199.92      186.32     62.78 o 
   1  11   4        0.31      -31.36     31.36 o 
   2  11   4      586.30      624.71     97.93 o 
   3  11   4        0.77       67.62     58.18 o 
   4  11   4      113.06       56.34     64.14 o 
  -5  12   4       88.26       34.54     32.17 o 
  -4  12   4      648.93      610.38     84.79 o 
  -3  12   4        4.74      -37.94     37.94 o 
  -2  12   4     1234.35     1206.70    110.37 o 
  -1  12   4       99.51      130.31     57.54 o 
   0  12   4      189.18      253.43     72.79 o 
   1  12   4       54.37        7.82     49.41 o 
   2  12   4      459.34      517.10     95.95 o 
   3  12   4       19.66      -44.55     54.49 o 
  -5  13   4       32.74       -3.25     45.14 o 
  -4  13   4      219.55      329.02     71.27 o 
  -3  13   4       77.72      -27.16     40.11 o 
  -2  13   4       72.04       19.69     47.69 o 
  -1  13   4        0.42      -18.56     41.44 o 
   0  13   4       30.37       21.28     48.38 o 
   1  13   4       23.89       44.16     57.85 o 
   2  13   4       76.17       79.20     65.62 o 
  -4  14   4       47.07        1.26     49.55 o 
  -3  14   4       99.00       92.81     58.52 o 
  -2  14   4      130.55       79.15     54.26 o 
  -1  14   4      480.31      569.59     95.69 o 
   0  14   4      777.81      793.46    113.21 o 
   1 -15   5       45.98      114.52     67.92 o 
   2 -15   5       24.73       24.46     57.11 o 
  -1 -14   5       29.59       41.24     63.42 o 
   0 -14   5       19.21       12.63     55.39 o 
   1 -14   5      138.70       18.71     56.41 o 
   2 -14   5      242.60      368.97     82.43 o 
   3 -14   5       53.52        7.58     48.81 o 
  -3 -13   5      240.68      374.51     94.28 o 
  -2 -13   5       18.67      -17.59     54.82 o 
  -1 -13   5      513.16      535.58     94.74 o 
   0 -13   5       14.40       28.45     52.98 o 
   1 -13   5       88.93       75.25     58.03 o 
   2 -13   5        1.70      -36.34     45.27 o 
   3 -13   5       16.10       11.50     44.03 o 
   5 -13   5       10.63       96.44     57.89 o 
  -3 -12   5        6.12      -44.43     44.43 o 
  -2 -12   5      162.88      178.40     69.37 o 
  -1 -12   5      256.84      214.61     68.12 o 
   0 -12   5      310.36      373.14     78.26 o 
   1 -12   5      799.01      780.86     96.94 o 
   2 -12   5      127.85      117.84     54.81 o 
   3 -12   5      156.43       77.22     32.41 o 
   4 -12   5        2.94       52.91     49.31 o 
   5 -12   5      507.25      581.13     92.39 o 
  -4 -11   5      225.14      265.09     75.20 o 
  -3 -11   5        0.08      -19.00     47.41 o 
  -2 -11   5       62.16      105.45     59.01 o 
  -1 -11   5       68.06       79.07     53.76 o 
   0 -11   5        5.40       30.29     45.73 o 
   1 -11   5       26.46      -14.68     43.80 o 
   2 -11   5       18.91       27.65     40.34 o 
   3 -11   5      154.95       87.68     30.31 o 
   4 -11   5      147.39      182.23     53.28 o 
   5 -11   5       55.67       44.76     51.50 o 
   6 -11   5       97.15      -43.70     43.70 o 
  -5 -10   5        1.51        6.18     44.84 o 
  -4 -10   5      211.83      201.16     53.54 o 
  -3 -10   5       68.15       37.62     51.56 o 
  -2 -10   5      234.25      310.28     68.67 o 
  -1 -10   5      174.17      172.92     55.05 o 
   0 -10   5       82.04       47.91     23.85 o 
   1 -10   5     3395.19     3369.53    137.23 o 
   2 -10   5      872.70      907.61     57.76 o 
   3 -10   5     1998.92     2058.71     88.69 o 
   4 -10   5      259.26      289.39     58.25 o 
   5 -10   5       13.35       28.50     47.76 o 
   6 -10   5      119.74      382.04     84.71 o 
  -5  -9   5       42.94       13.96     56.14 o 
  -4  -9   5       51.63       93.19     43.47 o 
  -3  -9   5        6.23       31.37     48.20 o 
  -2  -9   5       54.31       42.08     43.04 o 
  -1  -9   5       96.73      136.37     36.83 o 
   0  -9   5        0.08       -1.65     19.68 o 
   1  -9   5        3.20       -9.21     18.95 o 
   2  -9   5      367.68      375.24     39.14 o 
   3  -9   5      455.87      476.65     64.62 o 
   4  -9   5        0.26      -10.87     34.24 o 
   5  -9   5      176.14      170.96     36.25 o 
   6  -9   5      329.59      341.74     77.61 o 
  -6  -8   5      331.32      377.83    100.88 o 
  -5  -8   5      775.10      797.32     71.68 o 
  -4  -8   5     1244.96     1250.13     90.09 o 
  -3  -8   5      312.18      338.99     64.34 o 
  -2  -8   5       19.64       18.56     31.12 o 
  -1  -8   5        2.71       12.51     25.43 o 
   0  -8   5      203.74      233.58     28.85 o 
   1  -8   5     1884.20     2113.62    113.39 o 
   2  -8   5       25.56       -0.83     37.45 o 
   3  -8   5      289.55      397.59     58.36 o 
   4  -8   5      232.37      182.36     31.69 o 
   5  -8   5      164.65      117.47     43.91 o 
   6  -8   5       71.66      118.35     36.47 o 
  -6  -7   5       11.08      -46.28     62.56 o 
  -5  -7   5       22.87        8.00     33.64 o 
  -4  -7   5       12.72       18.35     30.34 o 
  -3  -7   5       21.26       16.93     35.22 o 
  -2  -7   5       41.40       49.72     21.56 o 
  -1  -7   5        0.25       -0.78     17.54 o 
   0  -7   5       27.26       24.80     19.53 o 
   1  -7   5     2433.58     2604.67    105.74 o 
   2  -7   5      276.12      318.16     35.21 o 
   3  -7   5     1002.51     1049.61     82.61 o 
   4  -7   5      321.81      326.62     36.47 o 
   5  -7   5      118.02      163.60     33.63 o 
   6  -7   5       46.55       44.49     30.12 o 
  -7  -6   5        0.03      -10.95     71.71 o 
  -6  -6   5        3.35      -46.41     56.67 o 
  -5  -6   5      141.16      153.65     39.60 o 
  -4  -6   5      114.30      131.81     75.51 o 
  -3  -6   5       59.34      115.94     40.51 o 
  -2  -6   5      503.87      600.83     38.94 o 
  -1  -6   5       12.24       13.04     18.84 o 
   0  -6   5     2359.92     2418.00    110.16 o 
   1  -6   5      738.89      711.28     64.86 o 
   2  -6   5     3187.14     3239.08    140.14 o 
   3  -6   5      836.22      799.70     45.81 o 
   4  -6   5      953.14      931.52     56.34 o 
   5  -6   5      444.64      482.25     45.16 o 
   6  -6   5       38.03       58.85     31.49 o 
   7  -6   5        0.29       39.60     40.49 o 
  -7  -5   5      110.68      132.48     80.93 o 
  -6  -5   5       27.56      -25.71     60.56 o 
  -5  -5   5      163.06      184.09    107.32 o 
  -4  -5   5      406.55      391.10     43.44 o 
  -3  -5   5        1.16       27.89     25.32 o 
  -2  -5   5      182.24      168.85     38.71 o 
  -1  -5   5      640.16      692.84     40.14 o 
   0  -5   5      151.94      165.71     30.80 o 
   1  -5   5       39.06       42.56     53.49 o 
   2  -5   5        1.92        2.68     27.76 o 
   3  -5   5       67.81       52.46     20.69 o 
   4  -5   5      252.24      280.47     35.33 o 
   5  -5   5      952.17      933.33     57.96 o 
   6  -5   5      306.71      297.15     62.13 o 
   7  -5   5      103.68      171.71     55.01 o 
  -7  -4   5        9.09       99.07     73.14 o 
  -6  -4   5      365.85      534.55     98.16 o 
  -5  -4   5        3.04      -13.51     24.01 o 
  -4  -4   5      339.05      332.07    109.67 o 
  -3  -4   5     1053.95      971.11     92.79 o 
  -2  -4   5      654.82      575.68     40.51 o 
  -1  -4   5       23.28       50.92     18.22 o 
   0  -4   5     2062.05     1743.68     80.57 o 
   1  -4   5       68.06       96.87     30.23 o 
   2  -4   5      348.17      394.75     44.24 o 
   3  -4   5     2129.05     2159.12     70.72 o 
   4  -4   5      170.14      154.31     36.50 o 
   5  -4   5      193.83      231.52     49.53 o 
   6  -4   5      538.24      526.17    109.64 o 
   7  -4   5      493.68      451.77     71.77 o 
  -8  -3   5       32.62        0.01     67.84 o 
  -7  -3   5        3.31      106.70     74.54 o 
  -6  -3   5       53.38       61.82     60.76 o 
  -5  -3   5       20.08       12.99     24.90 o 
  -4  -3   5        5.44      -20.99     20.99 o 
  -3  -3   5      416.16      413.73     37.30 o 
  -2  -3   5     1133.36     1050.89     47.89 o 
  -1  -3   5        2.09       16.98     17.43 o 
   0  -3   5     1214.84     1163.28     44.67 o 
   1  -3   5      107.12      121.82     31.62 o 
   2  -3   5      390.05      383.72     56.98 o 
   3  -3   5     2700.54     2570.03     78.72 o 
   4  -3   5     2818.28     2788.93     91.37 o 
   5  -3   5       79.27       35.39     26.74 o 
   6  -3   5      256.06      319.19     44.20 o 
   7  -3   5        0.00       26.25     25.90 o 
   8  -3   5       10.61        5.30     47.30 o 
  -8  -2   5        1.67      -24.67     56.29 o 
  -7  -2   5      144.75      132.34     66.98 o 
  -6  -2   5      279.89      298.34     80.92 o 
  -5  -2   5      508.57      520.46     39.72 o 
  -4  -2   5       99.34      102.49     23.72 o 
  -3  -2   5      568.58      612.69     36.56 o 
  -2  -2   5      332.14      304.70     33.10 o 
  -1  -2   5      508.25      554.33     30.88 o 
   0  -2   5     5172.15     5137.20    197.81 o 
   1  -2   5     3888.11     3601.26    130.38 o 
   2  -2   5      714.89      698.88     33.19 o 
   3  -2   5     1314.84     1351.50     54.10 o 
   4  -2   5     3514.70     3567.35    107.35 o 
   5  -2   5      728.76      717.18    127.48 o 
   6  -2   5      969.96      724.36    279.05 o 
   7  -2   5       42.13       99.60     34.66 o 
   8  -2   5      329.17      293.55     71.88 o 
  -8  -1   5        0.00       12.04     63.68 o 
  -7  -1   5       13.16       -1.48     57.01 o 
  -6  -1   5        1.80       42.42     57.10 o 
  -5  -1   5       38.75       11.52     18.51 o 
  -4  -1   5      171.47      138.68     24.35 o 
  -3  -1   5     1001.06     1059.42     69.87 o 
  -2  -1   5      998.90     1030.32     39.11 o 
  -1  -1   5      235.46      224.90     34.00 o 
   0  -1   5      577.29      622.81     46.47 o 
   1  -1   5    10359.49     9758.03    284.72 o 
   2  -1   5     7902.18     7530.42    163.02 o 
   3  -1   5      258.70      304.40     40.72 o 
   4  -1   5      255.48      211.28     30.95 o 
   5  -1   5       10.19      -32.40     32.40 o 
   6  -1   5      426.81      356.30     42.49 o 
   7  -1   5      123.14      172.87     38.60 o 
   8  -1   5       24.12       -5.05     47.26 o 
  -8   0   5        1.87       43.00     65.13 o 
  -7   0   5        3.64      -52.61     53.14 o 
  -6   0   5      635.64      575.05     88.71 o 
  -5   0   5       60.50       42.89     26.47 o 
  -4   0   5      201.18      240.59     19.89 o 
  -3   0   5       51.37        8.53     34.21 o 
  -2   0   5      131.80      150.73     36.21 o 
  -1   0   5        0.01       12.20     23.46 o 
   0   0   5      179.81      177.42     17.93 o 
   1   0   5    25296.74    24377.99    653.42 o 
   2   0   5     2202.85     2058.47     94.82 o 
   3   0   5      136.55      121.77     62.58 o 
   4   0   5     2381.42     2272.90     64.57 o 
   5   0   5      168.26      149.85     26.85 o 
   6   0   5      194.59      154.02     33.90 o 
   7   0   5       72.49      165.54     37.87 o 
   8   0   5       36.62       73.56     59.86 o 
  -8   1   5      199.18      108.48     70.74 o 
  -7   1   5       32.88       -1.43     55.36 o 
  -6   1   5      279.43      351.11     73.75 o 
  -5   1   5      649.27      662.93     29.25 o 
  -4   1   5       16.82       24.25     41.50 o 
  -3   1   5     1099.29     1179.10     78.87 o 
  -2   1   5        1.38       11.05     31.39 o 
  -1   1   5       92.02       61.90     14.64 o 
   0   1   5      171.02      154.19     18.62 o 
   1   1   5      288.30      260.21     22.66 o 
   2   1   5      409.30      388.00     29.87 o 
   3   1   5     1214.01     1134.73     42.70 o 
   4   1   5      306.40      315.86     28.64 o 
   5   1   5        5.61       -7.92     24.86 o 
   6   1   5       77.53       35.78     44.74 o 
   7   1   5        9.17        1.82     40.51 o 
   8   1   5       27.14      -35.96     50.26 o 
  -8   2   5        3.45       15.89     56.46 o 
  -7   2   5        5.74      -22.67     50.22 o 
  -6   2   5      384.13      398.71     76.19 o 
  -5   2   5      846.57      704.02     79.00 o 
  -4   2   5      205.78      230.40     50.33 o 
  -3   2   5      624.68      694.30     68.22 o 
  -2   2   5      137.49       97.70     15.67 o 
  -1   2   5     3687.21     3446.77     81.91 o 
   0   2   5     1572.39     1577.84     58.04 o 
   1   2   5       84.66      115.49     18.51 o 
   2   2   5      244.70      255.85     33.60 o 
   3   2   5       16.79        6.67     17.70 o 
   4   2   5      674.76      660.82     37.89 o 
   5   2   5      469.87      483.72     59.83 o 
   6   2   5      419.72      467.44     49.23 o 
   7   2   5       39.56      -11.39     49.89 o 
   8   2   5       84.57       61.70     67.73 o 
  -8   3   5       77.16       42.60     62.58 o 
  -7   3   5       38.57       95.70     61.11 o 
  -6   3   5      505.38      542.19     83.10 o 
  -5   3   5      132.12      217.54     57.98 o 
  -4   3   5      422.40      507.48     65.23 o 
  -3   3   5      622.58      651.72     30.73 o 
  -2   3   5      284.00      278.94     24.79 o 
  -1   3   5      206.59      196.18     48.16 o 
   0   3   5      330.63      328.97     22.39 o 
   1   3   5      660.44      598.20     30.11 o 
   2   3   5       36.02       41.56     17.61 o 
   3   3   5      130.65      169.46     54.35 o 
   4   3   5       54.39       23.01     31.44 o 
   5   3   5      159.14      188.80     38.50 o 
   6   3   5        8.79       15.41     33.71 o 
   7   3   5      116.73      121.98     42.56 o 
  -8   4   5        8.24       15.57     50.24 o 
  -7   4   5       12.30        5.15     45.53 o 
  -6   4   5        3.90       10.69     43.64 o 
  -5   4   5      228.60      368.99     65.07 o 
  -4   4   5     1019.05     1062.36     86.42 o 
  -3   4   5     1977.91     2173.95     66.65 o 
  -2   4   5     1282.58     1429.42     54.00 o 
  -1   4   5       27.58        7.30     18.93 o 
   0   4   5     2194.12     2188.60     58.98 o 
   1   4   5     1215.78     1136.75     39.00 o 
   2   4   5      147.45      130.75     19.53 o 
   3   4   5      110.50       66.02     36.39 o 
   4   4   5       23.92        9.85     35.12 o 
   5   4   5      158.39      103.53     48.60 o 
   6   4   5      111.60      128.81     40.49 o 
   7   4   5      134.69       50.71     48.23 o 
  -8   5   5      180.83      215.57     74.44 o 
  -7   5   5       21.38      -42.36     47.28 o 
  -6   5   5      377.21      380.32     73.57 o 
  -5   5   5       15.97       33.79     38.91 o 
  -4   5   5       90.80       95.32     45.25 o 
  -3   5   5      377.90      359.02     30.83 o 
  -2   5   5      421.49      390.61     53.97 o 
  -1   5   5      168.43      174.47     35.47 o 
   0   5   5        2.77        8.30     20.43 o 
   1   5   5      469.26      568.10     57.74 o 
   2   5   5       90.91      112.49     38.31 o 
   3   5   5       30.13        7.59     30.18 o 
   4   5   5      295.59      222.51     52.56 o 
   5   5   5       37.80       61.85     34.86 o 
   6   5   5        7.36       -8.22     86.37 o 
   7   5   5       31.18       29.75     64.14 o 
  -8   6   5        2.37      110.47     64.91 o 
  -7   6   5      100.00       91.69     54.26 o 
  -6   6   5      508.59      607.43     83.89 o 
  -5   6   5      104.67      132.22     52.71 o 
  -4   6   5      738.89      678.30     42.22 o 
  -3   6   5      114.67       98.17     25.68 o 
  -2   6   5       41.82       45.60     22.87 o 
  -1   6   5      638.50      664.97     58.23 o 
   0   6   5     1461.24     1386.57     85.52 o 
   1   6   5      824.27      910.92     76.72 o 
   2   6   5      158.74      233.88     50.94 o 
   3   6   5     1862.16     1796.84    115.21 o 
   4   6   5      310.43      443.50     72.47 o 
   5   6   5      361.34      366.46     71.90 o 
   6   6   5      237.93      206.14     84.82 o 
  -8   7   5      181.46      241.94     79.11 o 
  -7   7   5       20.03      145.15     60.22 o 
  -6   7   5       94.63      168.21     58.13 o 
  -5   7   5       22.45        8.17     38.34 o 
  -4   7   5       28.65       16.71     41.17 o 
  -3   7   5       13.88        9.82     17.81 o 
  -2   7   5      251.72      227.12     42.68 o 
  -1   7   5        7.60       -7.28     28.99 o 
   0   7   5       21.01       17.62     31.98 o 
   1   7   5       74.62       45.55     37.24 o 
   2   7   5       65.55       46.47     37.73 o 
   3   7   5       50.23      120.49     50.76 o 
   4   7   5       60.47       53.62     49.58 o 
   5   7   5      389.46      568.02     86.89 o 
   6   7   5        2.13       53.96     77.08 o 
  -8   8   5      183.35      287.02     84.13 o 
  -7   8   5     1706.97     1645.50    136.18 o 
  -6   8   5      938.38      817.10     98.37 o 
  -5   8   5       35.87       40.63     43.26 o 
  -4   8   5      785.19      786.58     53.59 o 
  -3   8   5      474.11      462.33     42.98 o 
  -2   8   5        2.18       -9.41     29.23 o 
  -1   8   5      440.13      406.94     60.02 o 
   0   8   5      215.54      277.88     54.18 o 
   1   8   5        3.24      -14.04     31.26 o 
   2   8   5      184.91      209.87     58.95 o 
   3   8   5      128.06      148.97     53.92 o 
   4   8   5       35.91       70.88     53.19 o 
   5   8   5      273.95      326.36     78.06 o 
  -7   9   5       55.48       18.33     53.17 o 
  -6   9   5      109.53      212.80     70.22 o 
  -5   9   5      307.25      288.47     43.61 o 
  -4   9   5     1507.02     1630.80    100.59 o 
  -3   9   5      143.79      117.72     42.76 o 
  -2   9   5       51.90       54.03     36.88 o 
  -1   9   5       46.69       -7.25     31.91 o 
   0   9   5      201.57      263.69     58.32 o 
   1   9   5      118.42      108.50     45.84 o 
   2   9   5        1.16       87.51     51.03 o 
   3   9   5        0.75       55.55     45.74 o 
   4   9   5        1.58        7.33     48.91 o 
   5   9   5       85.77      206.12     75.00 o 
  -7  10   5       11.47      -39.64     47.99 o 
  -6  10   5       12.30       17.16     51.50 o 
  -5  10   5      154.27       99.79     33.87 o 
  -4  10   5     3081.32     2414.30    129.83 o 
  -3  10   5     7114.81     7392.65    269.27 o 
  -2  10   5     6079.85     6633.67    256.27 o 
  -1  10   5        0.92       -0.53     36.58 o 
   0  10   5       50.71       70.78     44.65 o 
   1  10   5       41.06       44.12     47.41 o 
   2  10   5      151.31      139.90     58.58 o 
   3  10   5       66.27      210.65     67.80 o 
   4  10   5      327.74      433.45     89.49 o 
  -7  11   5       85.90      148.04     73.45 o 
  -6  11   5       11.56       -3.88     51.29 o 
  -5  11   5      607.05      692.86    126.12 o 
  -4  11   5        7.07        8.30     40.81 o 
  -3  11   5       11.65       25.23     42.79 o 
  -2  11   5        0.03        7.12     38.90 o 
  -1  11   5      520.82      621.42     82.87 o 
   0  11   5      716.17      707.44     92.52 o 
   1  11   5       27.39      -24.14     46.91 o 
   2  11   5      175.03      179.92     69.96 o 
   3  11   5        7.67       33.53     52.67 o 
   4  11   5      336.91      474.21     99.48 o 
  -6  12   5       75.97       33.55     59.45 o 
  -4  12   5        0.20      -34.63     34.63 o 
  -3  12   5      274.55      386.36     70.74 o 
  -2  12   5      729.93      681.22     88.61 o 
  -1  12   5       48.21       -7.49     44.00 o 
   0  12   5     1075.80      929.24    107.52 o 
   1  12   5       88.53       94.01     61.36 o 
   2  12   5      390.11      627.26    106.33 o 
   3  12   5        1.46       43.44     61.55 o 
  -4  13   5      181.03      240.42     68.34 o 
  -3  13   5        0.68       51.48     48.85 o 
  -2  13   5       10.27       18.39     48.89 o 
  -1  13   5       53.30      199.38     64.50 o 
   0  13   5       34.85       57.29     60.99 o 
   1  13   5       49.74       40.75     55.73 o 
   2  13   5        1.40       22.28     61.13 o 
  -4  14   5      464.42      323.22     77.05 o 
  -3  14   5       79.50       44.40     53.35 o 
  -2  14   5       93.00      132.38     64.44 o 
  -1  14   5        0.99       51.65     59.15 o 
   0  14   5      208.71      244.30     77.99 o 
   1 -15   6        5.48      -39.42     48.31 o 
   2 -15   6        0.00        9.16     50.67 o 
  -1 -14   6      793.18      915.24    120.60 o 
   0 -14   6      162.84       82.29     64.78 o 
   1 -14   6      197.92      169.69     65.72 o 
   2 -14   6      242.30      139.78     67.42 o 
   3 -14   6      113.78      116.54     65.32 o 
  -2 -13   6       23.27       50.63     60.25 o 
  -1 -13   6      121.89      172.24     73.88 o 
   0 -13   6       62.71       58.08     53.80 o 
   1 -13   6        1.22      -22.43     50.49 o 
   2 -13   6       41.06       39.49     46.43 o 
   3 -13   6      161.68      146.16     60.03 o 
   4 -13   6      125.83      -25.84     33.95 o 
   5 -13   6        8.76       26.96     51.22 o 
  -3 -12   6       51.52       78.33     58.04 o 
  -2 -12   6      137.96      145.89     66.33 o 
  -1 -12   6        7.98       67.70     52.86 o 
   0 -12   6      941.49     1186.50    116.84 o 
   1 -12   6     1619.66     1617.62    127.49 o 
   2 -12   6        2.21      -14.44     43.99 o 
   3 -12   6        2.77       -2.24     27.40 o 
   4 -12   6      131.49       86.91     47.48 o 
   5 -12   6      537.76      436.59     82.06 o 
   6 -12   6        9.10      -22.20     51.09 o 
  -4 -11   6      150.41      119.38     49.26 o 
  -3 -11   6      365.53      438.94     80.70 o 
  -2 -11   6       77.97      138.28     60.39 o 
  -1 -11   6        3.53       71.01     50.77 o 
   0 -11   6       34.77       93.90     51.34 o 
   1 -11   6       12.36       35.21     40.18 o 
   2 -11   6       59.23       47.87     29.32 o 
   3 -11   6      327.28       44.01     29.89 o 
   4 -11   6      664.25      694.90     83.54 o 
   5 -11   6      483.39      705.24     95.18 o 
   6 -11   6       81.18       53.08     53.93 o 
  -5 -10   6        0.02       -8.97     42.05 o 
  -4 -10   6      207.98      177.75    127.05 o 
  -3 -10   6      111.73      108.32     53.54 o 
  -2 -10   6       32.92       63.08     48.09 o 
  -1 -10   6      850.13      944.46     96.19 o 
   0 -10   6        0.05        5.11     20.51 o 
   1 -10   6        0.00       24.10     24.35 o 
   2 -10   6        0.00       18.42     23.29 o 
   3 -10   6      850.20      926.19     87.70 o 
   4 -10   6       98.70      105.67     47.36 o 
   5 -10   6     2196.48     2510.96    157.53 o 
   6 -10   6      153.19      219.95     74.11 o 
  -5  -9   6       23.53       -9.23     37.96 o 
  -4  -9   6       24.75       -1.91     36.86 o 
  -3  -9   6      638.84      621.59     80.77 o 
  -2  -9   6      515.69      461.28     69.10 o 
  -1  -9   6        5.78       20.25     20.55 o 
   0  -9   6       83.28      108.63     26.49 o 
   1  -9   6       41.84       53.82     24.75 o 
   2  -9   6       13.41        7.26     16.00 o 
   3  -9   6        3.53      -28.63     28.63 o 
   4  -9   6      164.29      211.39     57.09 o 
   5  -9   6       63.58       68.48     30.41 o 
   6  -9   6       13.08       81.44     60.29 o 
   7  -9   6        5.54       19.51     57.57 o 
  -6  -8   6       13.71      -49.17     66.75 o 
  -5  -8   6        9.11      -31.12     48.66 o 
  -4  -8   6       54.99       44.04     34.81 o 
  -3  -8   6      226.81      178.86     30.44 o 
  -2  -8   6     1541.64     1612.62     66.92 o 
  -1  -8   6      155.56      149.16     26.95 o 
   0  -8   6      623.21      712.26     45.79 o 
   1  -8   6      808.05      793.29     49.65 o 
   2  -8   6     2011.44     2041.60     80.45 o 
   3  -8   6     2347.38     2269.80    126.44 o 
   4  -8   6     1107.05     1110.13     98.30 o 
   5  -8   6      613.62      679.98     53.38 o 
   6  -8   6      126.35      157.56     68.14 o 
   7  -8   6      117.08      264.05     78.91 o 
  -6  -7   6        0.09       -4.37     63.07 o 
  -5  -7   6       14.92       64.03     39.07 o 
  -4  -7   6       43.58       48.02     89.11 o 
  -3  -7   6      208.83      252.11     32.08 o 
  -2  -7   6        0.27       -9.67     18.11 o 
  -1  -7   6       62.31       36.91     20.55 o 
   0  -7   6        0.07       -6.96     18.67 o 
   1  -7   6       94.71      122.81     41.53 o 
   2  -7   6      222.56      170.14     43.05 o 
   3  -7   6     1248.76     1235.60     89.79 o 
   4  -7   6      703.81      739.38     48.75 o 
   5  -7   6      428.02      474.18     45.28 o 
   6  -7   6        3.06       27.94     28.28 o 
   7  -7   6       35.65       35.84     57.06 o 
  -7  -6   6       14.47      -56.23     62.97 o 
  -6  -6   6        4.70      -53.15     53.15 o 
  -5  -6   6        8.44       55.26     32.20 o 
  -4  -6   6       55.37       74.43     33.43 o 
  -3  -6   6     1898.88     1648.15     76.27 o 
  -2  -6   6        0.94       27.20     19.35 o 
  -1  -6   6       41.90       43.02     22.05 o 
   0  -6   6       73.47       84.30     30.32 o 
   1  -6   6       18.72        2.14     20.48 o 
   2  -6   6     2486.64     2673.70    126.60 o 
   3  -6   6       33.42       29.23     24.44 o 
   4  -6   6        8.34      -13.62     17.91 o 
   5  -6   6      764.96      735.58    139.68 o 
   6  -6   6      630.11      665.19     56.96 o 
   7  -6   6      127.79       47.29     58.96 o 
  -7  -5   6      197.28      160.61     84.61 o 
  -6  -5   6        1.25       -5.95     60.48 o 
  -5  -5   6        0.01      -10.82     25.73 o 
  -4  -5   6       38.29       66.30     28.10 o 
  -3  -5   6        5.08       18.32     23.98 o 
  -2  -5   6      206.85      157.60     37.53 o 
  -1  -5   6      830.55      813.10     43.36 o 
   0  -5   6     1139.52     1202.18     75.43 o 
   1  -5   6      191.44      167.40     26.22 o 
   2  -5   6      240.96      207.79     43.73 o 
   3  -5   6      496.04      577.19     37.15 o 
   4  -5   6      982.81     1050.74     53.62 o 
   5  -5   6        4.84       46.14     33.05 o 
   6  -5   6      321.96      385.39     47.29 o 
   7  -5   6      734.73      933.08    118.12 o 
  -7  -4   6      303.56      183.46     82.63 o 
  -6  -4   6      229.90      272.52     82.89 o 
  -5  -4   6       76.78       84.13     44.53 o 
  -4  -4   6      717.89      669.01     69.37 o 
  -3  -4   6      136.75      129.62     27.99 o 
  -2  -4   6        4.65      -16.31     19.41 o 
  -1  -4   6    10449.70    10979.31    318.85 o 
   0  -4   6     2591.96     2652.68     77.52 o 
   1  -4   6     6073.54     5647.86    191.07 o 
   2  -4   6      588.63      563.68     31.82 o 
   3  -4   6      885.38      833.61     40.87 o 
   4  -4   6     2676.57     2725.55     89.35 o 
   5  -4   6      437.39      488.72     48.21 o 
   6  -4   6      373.36      463.93     51.16 o 
   7  -4   6       25.02       14.17     42.39 o 
  -8  -3   6      102.27       22.22     66.20 o 
  -7  -3   6       71.14      142.91     74.38 o 
  -6  -3   6        0.69      -31.77     50.88 o 
  -5  -3   6       21.99       -7.89     21.89 o 
  -4  -3   6      361.08      425.96     36.79 o 
  -3  -3   6     1349.73     1347.96     55.90 o 
  -2  -3   6      251.15      245.62     28.28 o 
  -1  -3   6       98.20      116.74     27.36 o 
   0  -3   6        5.80       21.04     24.45 o 
   1  -3   6      199.38      224.60     36.21 o 
   2  -3   6      191.69      174.74     27.23 o 
   3  -3   6      137.61      137.88     23.47 o 
   4  -3   6       15.36       46.63     24.99 o 
   5  -3   6     1256.06     1321.94     65.93 o 
   6  -3   6      939.12     1025.60     67.78 o 
   7  -3   6      122.75      153.28     53.69 o 
  -8  -2   6       59.57       96.24     76.15 o 
  -7  -2   6      774.98      814.16    114.47 o 
  -6  -2   6       46.66       64.91     62.46 o 
  -5  -2   6      368.20      337.07     33.00 o 
  -4  -2   6      320.33      295.47     29.73 o 
  -3  -2   6     4052.10     4065.39    103.53 o 
  -2  -2   6       32.05       11.00     30.35 o 
  -1  -2   6      766.65      694.93     34.47 o 
   0  -2   6     1036.50     1159.75     39.95 o 
   1  -2   6     3744.58     3314.92    127.21 o 
   2  -2   6     1449.11     1390.87     45.89 o 
   3  -2   6       49.83        3.20     32.74 o 
   4  -2   6      679.46      687.99     45.35 o 
   5  -2   6       11.59      -18.50     57.56 o 
   6  -2   6       38.36       61.66     34.53 o 
   7  -2   6      510.91      518.64     68.84 o 
  -8  -1   6        7.97      108.32     69.22 o 
  -7  -1   6       92.24      106.87     67.93 o 
  -6  -1   6       11.13        8.52     55.27 o 
  -5  -1   6        6.88      -16.05     16.05 o 
  -4  -1   6       94.05       91.71     20.78 o 
  -3  -1   6      133.98      153.01     24.29 o 
  -2  -1   6     1131.30     1138.54     40.17 o 
  -1  -1   6      286.07      301.07     37.62 o 
   0  -1   6      179.99      138.89     23.74 o 
   1  -1   6     6358.97     5945.47    191.91 o 
   2  -1   6     4856.59     4856.06    114.23 o 
   3  -1   6      311.44      287.15     37.43 o 
   4  -1   6       10.06        4.74     22.93 o 
   5  -1   6      133.04      153.85     59.57 o 
   6  -1   6      119.22       92.17     26.32 o 
   7  -1   6        1.29       50.96     33.92 o 
   8  -1   6       80.46       84.00     60.78 o 
  -8   0   6        6.01      -51.75     51.75 o 
  -7   0   6      616.24      839.47    112.19 o 
  -6   0   6        4.19      -39.58     45.09 o 
  -5   0   6       19.22       20.03     45.21 o 
  -4   0   6      849.71      907.33     84.91 o 
  -3   0   6     1518.02     1522.95     94.46 o 
  -2   0   6     1173.11      987.07     66.44 o 
  -1   0   6     1189.69     1172.16     63.20 o 
   0   0   6       43.26       24.83     20.15 o 
   1   0   6    13889.98    12997.26    368.80 o 
   2   0   6      406.53      374.13     45.74 o 
   3   0   6       47.35       43.29     23.06 o 
   5   0   6      623.94      598.79     57.61 o 
   6   0   6     1093.36     1119.80     85.70 o 
   7   0   6       36.59       30.09     31.52 o 
   8   0   6       42.82       86.55     60.48 o 
  -8   1   6       28.14       51.05     64.79 o 
  -7   1   6       47.59       -9.32     50.79 o 
  -6   1   6      584.49      506.31     83.33 o 
  -5   1   6        5.82        3.07     40.72 o 
  -4   1   6       21.66      -20.96     32.46 o 
  -3   1   6      498.74      430.83     54.39 o 
  -2   1   6      260.07      243.19     16.84 o 
  -1   1   6      111.40      126.02     18.10 o 
   0   1   6       11.10       -8.84     15.17 o 
   1   1   6      443.35      430.54     39.79 o 
   2   1   6        8.95       12.86     19.19 o 
   3   1   6       25.63       49.70     20.74 o 
   4   1   6      130.92      128.52     22.98 o 
   5   1   6      193.51      172.43     43.72 o 
   6   1   6       55.08       39.76     32.56 o 
   7   1   6       22.78       19.93     32.44 o 
   8   1   6        0.34       99.64     62.62 o 
  -8   2   6       45.62       95.49     69.87 o 
  -7   2   6       13.10      -19.00     52.96 o 
  -6   2   6      214.93      130.63     56.07 o 
  -5   2   6      419.80      383.97     65.63 o 
  -4   2   6       35.99        0.39     35.30 o 
  -3   2   6      296.41      276.62     48.31 o 
  -2   2   6      600.19      606.32     28.66 o 
  -1   2   6      250.09      217.25     21.09 o 
   0   2   6     1597.87     1567.66     48.83 o 
   1   2   6       10.04      -36.87     41.51 o 
   2   2   6       10.88        7.07     17.02 o 
   3   2   6      348.75      289.82     29.76 o 
   4   2   6        0.04      -21.19     24.71 o 
   5   2   6       18.91        7.14     36.67 o 
   6   2   6       57.92       39.39     32.66 o 
   7   2   6      226.99      287.55     48.02 o 
  -8   3   6        6.29       45.78     60.47 o 
  -7   3   6        8.81      -13.70     52.49 o 
  -6   3   6        0.73      -28.85     39.41 o 
  -5   3   6       89.73      102.60     50.76 o 
  -4   3   6      197.01      186.69     47.67 o 
  -3   3   6      341.22      330.42     47.54 o 
  -2   3   6      341.82      337.86     26.13 o 
  -1   3   6       51.63       64.74     18.46 o 
   0   3   6       54.08       88.78     17.22 o 
   1   3   6       24.66        8.03     19.52 o 
   2   3   6      137.39      145.75     32.26 o 
   3   3   6      624.69      639.01     42.88 o 
   4   3   6      257.82      232.99     32.16 o 
   5   3   6        8.07       -8.80     35.03 o 
   6   3   6      122.25       84.58     67.49 o 
   7   3   6       81.84       51.46     52.34 o 
  -8   4   6      639.00      590.86     99.37 o 
  -7   4   6      241.34      262.34     69.49 o 
  -6   4   6      131.01      149.23     59.20 o 
  -5   4   6      520.72      585.15     77.79 o 
  -4   4   6       90.39      153.97     47.11 o 
  -3   4   6      249.44      253.15     29.68 o 
  -2   4   6       35.15       55.53     19.43 o 
  -1   4   6     1743.90     1813.22     63.46 o 
   0   4   6      162.27      139.45     18.83 o 
   1   4   6      184.27      197.19     20.29 o 
   2   4   6     1076.38     1072.37     43.98 o 
   3   4   6       82.50       87.49     27.07 o 
   4   4   6      321.28      317.20     54.91 o 
   5   4   6       16.16       70.32     34.11 o 
   6   4   6       11.26       15.88     34.49 o 
   7   4   6       85.81      105.31     41.54 o 
  -8   5   6        0.06      -27.77     53.93 o 
  -7   5   6      321.25      361.21     81.19 o 
  -6   5   6      128.49      135.13     59.61 o 
  -5   5   6      637.26      718.05     83.12 o 
  -4   5   6      318.36      328.97     42.89 o 
  -3   5   6      800.63      933.51     88.88 o 
  -2   5   6      123.46      143.74     42.43 o 
  -1   5   6      872.18     1002.60     64.30 o 
   0   5   6      195.40      220.66     19.91 o 
   1   5   6      508.60      545.60     25.65 o 
   2   5   6     1207.24     1252.56     47.56 o 
   3   5   6      566.76      542.58     66.77 o 
   4   5   6       22.74      -33.83     33.83 o 
   5   5   6        6.18        3.77     30.46 o 
   6   5   6        5.17       -6.12     81.87 o 
   7   5   6       90.29       78.08     49.47 o 
  -8   6   6      179.78      298.47     78.90 o 
  -7   6   6      399.65      551.68     92.53 o 
  -6   6   6       93.96       98.99     53.83 o 
  -5   6   6      138.72      201.18     58.59 o 
  -4   6   6      109.58       97.79     23.69 o 
  -3   6   6      153.42      108.32     26.08 o 
  -2   6   6     5031.22     5320.66    139.59 o 
  -1   6   6      226.81      305.57     45.03 o 
   0   6   6       43.36       49.74     12.91 o 
   1   6   6      239.80      258.88     48.37 o 
   2   6   6      217.23      257.71     52.94 o 
   3   6   6        7.47       -6.14     33.99 o 
   4   6   6        2.40        6.66     40.11 o 
   5   6   6       65.91        3.50     48.02 o 
   6   6   6        0.13       56.47     43.29 o 
  -8   7   6      380.18      486.42     96.03 o 
  -7   7   6      208.77      145.01     68.03 o 
  -6   7   6      379.37      491.70     84.77 o 
  -5   7   6        2.20       47.61     42.91 o 
  -4   7   6       23.08       56.62     29.27 o 
  -3   7   6       20.31       53.84     23.73 o 
  -2   7   6       16.78      -12.22     25.40 o 
  -1   7   6       20.18       21.23     29.20 o 
   0   7   6       67.29       56.10     33.41 o 
   1   7   6       24.28      -29.08     29.08 o 
   2   7   6      129.96      122.97     44.64 o 
   3   7   6      154.06      187.66     56.93 o 
   4   7   6      121.80       46.20     47.93 o 
   5   7   6      216.17      262.41     66.40 o 
   6   7   6        9.36       16.78     61.67 o 
  -8   8   6        1.46       -3.84     54.20 o 
  -7   8   6       34.21       79.62     54.14 o 
  -6   8   6     2190.30     2179.94    148.94 o 
  -5   8   6     1392.81     1438.72    119.11 o 
  -4   8   6      948.72     1020.04    120.32 o 
  -3   8   6     1168.57     1167.75     62.05 o 
  -2   8   6        1.35      -24.17     24.17 o 
  -1   8   6      313.22      419.86     59.37 o 
   0   8   6      318.86      284.73     55.29 o 
   1   8   6      628.62      587.71     72.30 o 
   2   8   6     1387.67     1131.94    100.18 o 
   3   8   6      118.84      101.29     56.28 o 
   4   8   6        0.11       19.03     48.20 o 
   5   8   6       71.81      115.77     63.31 o 
  -7   9   6       48.09       -3.79     49.88 o 
  -6   9   6      134.40       90.83     61.30 o 
  -5   9   6        0.41      -26.82     40.80 o 
  -4   9   6     1217.29     1177.97     68.55 o 
  -3   9   6     1127.39     1157.51     87.58 o 
  -2   9   6        0.41        9.39     34.60 o 
  -1   9   6      183.97      184.60     49.95 o 
   0   9   6      222.78      250.26     55.99 o 
   1   9   6       52.92        2.88     35.26 o 
   2   9   6       11.84      -10.22     41.22 o 
   3   9   6        2.40      -38.62     38.62 o 
   4   9   6       10.88       68.49     58.38 o 
   5   9   6       12.03       31.99     56.32 o 
  -7  10   6        0.96      -15.19     51.23 o 
  -6  10   6       42.18      -14.34     51.77 o 
  -5  10   6       32.41       25.51     54.46 o 
  -4  10   6      128.15      -11.64     20.20 o 
  -3  10   6      121.37      115.30     46.09 o 
  -2  10   6     9854.48     9730.03    336.85 o 
  -1  10   6      500.69      526.66     75.55 o 
   0  10   6     3943.23     3877.04    193.72 o 
   1  10   6       72.36       31.05     42.83 o 
   2  10   6      174.03      192.18     61.90 o 
   3  10   6       25.53        5.95     49.57 o 
   4  10   6        0.57        8.59     54.39 o 
  -7  11   6        9.07       27.63     59.76 o 
  -6  11   6        9.45       -4.13     48.04 o 
  -5  11   6      163.82      113.24     62.41 o 
  -4  11   6       22.16       26.26     40.55 o 
  -3  11   6      489.41      536.16     73.86 o 
  -2  11   6       32.55      -28.38     28.38 o 
  -1  11   6      398.53      353.31     68.80 o 
   0  11   6     1619.81     1811.33    135.94 o 
   1  11   6        0.60       12.96     48.68 o 
   2  11   6      146.75       99.09     59.52 o 
   3  11   6       20.26       23.43     49.60 o 
  -6  12   6       44.15       45.80     62.24 o 
  -4  12   6      131.73      120.30     55.12 o 
  -3  12   6       18.95       21.12     41.81 o 
  -2  12   6      758.24      734.90     93.14 o 
  -1  12   6       31.53       49.73     51.29 o 
   0  12   6      150.70      192.20     63.62 o 
   1  12   6       12.77       37.86     53.20 o 
   2  12   6     1401.66     1398.47    141.73 o 
   3  12   6        0.03       42.85     65.06 o 
  -4  13   6        5.99       12.08     46.82 o 
  -3  13   6        5.11       74.58     51.59 o 
  -2  13   6       47.46       -8.35     42.42 o 
  -1  13   6      245.23      295.20     78.24 o 
   0  13   6       44.16       78.35     59.92 o 
   1  13   6      232.17      168.72     71.63 o 
  -4  14   6       19.35       99.24     63.73 o 
  -3  14   6        1.49      -17.80     43.40 o 
  -2  14   6       10.17       14.69     49.45 o 
  -1  14   6       52.30       54.06     58.35 o 
   0  14   6       72.06      244.18     79.07 o 
   1 -15   7        5.18       24.09     55.39 o 
   2 -15   7       90.09      134.51     65.86 o 
  -1 -14   7       19.79       20.57     57.83 o 
   0 -14   7       91.79      -16.99     57.64 o 
   1 -14   7      997.17     1016.00    120.09 o 
   2 -14   7        0.92      -19.58     45.80 o 
  -2 -13   7        3.70        2.72     54.13 o 
  -1 -13   7        3.45      -26.30     50.82 o 
   0 -13   7      109.91       84.40     63.05 o 
   1 -13   7        4.35       10.99     50.38 o 
   2 -13   7       23.23       38.21     49.29 o 
   4 -13   7      133.74      232.68     65.99 o 
   5 -13   7      124.72      170.17     70.25 o 
  -3 -12   7        5.79       80.87     59.17 o 
  -2 -12   7      992.99     1074.80    118.96 o 
  -1 -12   7      688.46      743.77    101.25 o 
   0 -12   7      608.03      718.40     97.19 o 
   1 -12   7      271.99      114.40     55.09 o 
   2 -12   7     1479.62     1243.99    115.74 o 
   3 -12   7       22.71       22.99     32.99 o 
   4 -12   7       12.66      -35.83     37.31 o 
   5 -12   7      482.98      455.63     83.67 o 
   6 -12   7       40.32       42.06     57.14 o 
  -4 -11   7        4.38      -34.18     39.26 o 
  -3 -11   7       21.48       16.81     49.74 o 
  -2 -11   7      227.32      303.09     72.26 o 
  -1 -11   7       75.05       19.80     47.71 o 
   0 -11   7       23.38       35.96     50.88 o 
   1 -11   7      125.59      174.28     64.37 o 
   2 -11   7       76.39       91.18     49.56 o 
   3 -11   7       17.82       40.48     40.20 o 
   4 -11   7      190.71      181.27     58.64 o 
   5 -11   7       71.68       33.85     47.45 o 
   6 -11   7       82.84       72.20     61.54 o 
  -5 -10   7      319.39      279.70    109.58 o 
  -4 -10   7        7.96      -34.28     35.08 o 
  -3 -10   7       28.11      -13.42     43.90 o 
  -2 -10   7      797.03      649.69     84.03 o 
  -1 -10   7       86.75      163.50     60.29 o 
   0 -10   7      241.89      268.60     36.94 o 
   1 -10   7        1.73        9.56     22.75 o 
   2 -10   7      269.69      264.71     38.86 o 
   3 -10   7       30.09        4.58     38.91 o 
   4 -10   7        5.18       38.04     42.56 o 
   5 -10   7      144.68      298.34     69.48 o 
   6 -10   7        3.91       80.26     59.63 o 
   7 -10   7       30.60      -18.43     47.94 o 
  -5  -9   7      126.38      173.05     49.41 o 
  -4  -9   7      206.85      241.25     51.04 o 
  -3  -9   7     1479.64     1351.87    107.76 o 
  -2  -9   7     1466.49     1472.85    107.42 o 
  -1  -9   7      177.07      189.19     34.76 o 
   0  -9   7        5.58       -0.44     20.18 o 
   1  -9   7       36.04       55.30     25.79 o 
   2  -9   7      257.13      213.27     35.95 o 
   3  -9   7       12.45       20.39     37.40 o 
   4  -9   7       58.28       -7.81     38.61 o 
   5  -9   7        8.73      -15.68     42.53 o 
   6  -9   7      268.13      301.93     79.54 o 
   7  -9   7        4.01       52.06     58.60 o 
  -6  -8   7        0.17       39.71     75.22 o 
  -5  -8   7      426.94      415.57     56.37 o 
  -4  -8   7       60.03       20.41     35.51 o 
  -3  -8   7     1070.13     1044.04     57.52 o 
  -2  -8   7      416.98      488.11     41.12 o 
  -1  -8   7      872.75     1010.90    128.62 o 
   0  -8   7      247.05      229.50     31.46 o 
   1  -8   7       45.26       33.40     20.62 o 
   2  -8   7       86.58       94.85     38.83 o 
   3  -8   7      689.73      741.19     77.19 o 
   4  -8   7      896.73      753.10     83.74 o 
   5  -8   7     1513.82     1539.98     74.65 o 
   6  -8   7      518.48      682.30    100.02 o 
   7  -8   7       96.15      153.12     70.67 o 
  -6  -7   7        0.21       58.04     66.38 o 
  -5  -7   7       59.17       17.62     35.84 o 
  -4  -7   7        1.18       -4.40     29.35 o 
  -3  -7   7       89.68      105.16     24.35 o 
  -2  -7   7       16.26      -18.23     18.23 o 
  -1  -7   7      152.04      209.01     30.82 o 
   0  -7   7       17.85       11.20     20.77 o 
   1  -7   7       26.25       33.75     22.06 o 
   2  -7   7     1402.36     1358.82     91.55 o 
   3  -7   7      371.00      344.81     57.12 o 
   4  -7   7      158.26      114.63     44.98 o 
   5  -7   7       84.63       57.05     37.99 o 
   6  -7   7      176.36      113.30     58.93 o 
   7  -7   7       57.97       97.11     65.03 o 
  -7  -6   7       38.60      -29.43     61.61 o 
  -6  -6   7      104.72      136.03     78.32 o 
  -5  -6   7       64.62       85.65     35.43 o 
  -4  -6   7        1.47      -16.32     27.04 o 
  -3  -6   7       29.58       80.17     50.61 o 
  -2  -6   7      819.73      810.77     46.19 o 
  -1  -6   7     3873.82     4289.96    202.96 o 
   0  -6   7      239.20      281.16     48.10 o 
   1  -6   7       95.41      103.09     25.58 o 
   2  -6   7      118.36      176.33     42.44 o 
   3  -6   7      418.68      439.80     62.24 o 
   4  -6   7      463.58      479.79     39.29 o 
   5  -6   7        4.38        9.53     21.07 o 
   6  -6   7     1609.00     1601.21    136.24 o 
   7  -6   7      548.97      604.71    104.97 o 
  -7  -5   7       28.19      -33.98     60.94 o 
  -6  -5   7       22.08      -10.92     63.27 o 
  -5  -5   7      376.53      320.09     43.11 o 
  -4  -5   7      163.80      154.43     47.56 o 
  -3  -5   7       13.59       11.47     24.68 o 
  -2  -5   7        6.97       11.07     14.27 o 
  -1  -5   7      826.11      749.56     64.93 o 
   0  -5   7     1330.02     1260.00     55.26 o 
   1  -5   7      120.46      158.62     36.64 o 
   2  -5   7      108.49      133.82     40.54 o 
   3  -5   7      166.78      174.32     64.42 o 
   4  -5   7        0.04       12.85     18.69 o 
   5  -5   7      551.60      602.95     75.22 o 
   6  -5   7     1134.81     1236.82    101.06 o 
   7  -5   7        0.01        4.81     48.59 o 
  -7  -4   7      433.01      333.30     97.84 o 
  -6  -4   7        0.68      -55.43     55.43 o 
  -5  -4   7      163.32      151.20     32.59 o 
  -4  -4   7      445.05      484.80     41.45 o 
  -3  -4   7     1066.22     1163.37     90.50 o 
  -2  -4   7     1530.51     1612.75     64.81 o 
  -1  -4   7      608.15      604.90     31.32 o 
   0  -4   7      560.37      660.25     58.90 o 
   1  -4   7     3058.56     3097.83    128.81 o 
   2  -4   7       81.43      112.48     36.27 o 
   3  -4   7     4685.65     4684.68    118.56 o 
   4  -4   7     1073.11     1032.80     88.08 o 
   5  -4   7      622.53      684.32     63.28 o 
   6  -4   7     3353.51     3719.03    140.68 o 
   7  -4   7      105.33      102.37     62.68 o 
  -8  -3   7       39.28       74.95     73.23 o 
  -7  -3   7       36.01       62.15     71.73 o 
  -6  -3   7      244.51      253.00     77.55 o 
  -5  -3   7      186.52      182.66     31.27 o 
  -4  -3   7        2.40        0.03     41.15 o 
  -3  -3   7      496.21      497.69     39.17 o 
  -2  -3   7      124.66      136.98     30.47 o 
  -1  -3   7      371.91      372.46     24.14 o 
   0  -3   7      285.31      295.99     25.64 o 
   1  -3   7     1381.67     1384.24     78.47 o 
   2  -3   7      618.79      575.97     27.42 o 
   3  -3   7       22.01       12.26     16.75 o 
   4  -3   7       88.88       47.02     21.90 o 
   5  -3   7       86.35      126.32     29.86 o 
   6  -3   7      410.06      431.09     77.79 o 
   7  -3   7        8.26       55.16     46.25 o 
  -8  -2   7       65.41       22.03     72.87 o 
  -7  -2   7       12.65      -46.51     60.28 o 
  -6  -2   7       85.57      153.96     69.70 o 
  -5  -2   7      119.46      114.72     24.51 o 
  -4  -2   7        7.10        2.02     17.15 o 
  -3  -2   7      700.42      724.30     39.02 o 
  -2  -2   7      345.89      296.11     25.58 o 
  -1  -2   7     3392.82     3086.57     84.10 o 
   0  -2   7     5516.58     5413.30    120.92 o 
   1  -2   7      400.39      403.41     45.24 o 
   2  -2   7     1408.50     1323.03     43.95 o 
   3  -2   7     1116.27     1091.69     75.46 o 
   4  -2   7        1.73      -21.36     21.36 o 
   5  -2   7       90.95      142.28     31.17 o 
   6  -2   7       61.92       28.56     40.22 o 
   7  -2   7       33.15        2.73     30.97 o 
  -8  -1   7        0.66      112.14     73.83 o 
  -7  -1   7        7.51        9.24     59.63 o 
  -6  -1   7        0.09      -51.30     51.30 o 
  -5  -1   7       51.12      114.22     55.66 o 
  -4  -1   7      275.44      265.12     26.48 o 
  -3  -1   7      198.98      247.34     21.09 o 
  -2  -1   7     1324.23     1252.25     76.00 o 
  -1  -1   7      466.10      542.01     47.01 o 
   0  -1   7     1717.76     1541.13     47.26 o 
   1  -1   7     3644.55     3748.33    140.46 o 
   2  -1   7     2094.45     2065.46     62.25 o 
   3  -1   7      639.89      629.91     39.77 o 
   4  -1   7      190.38      146.61     29.79 o 
   5  -1   7      165.02      221.42     37.49 o 
   6  -1   7       12.67       19.46     25.40 o 
   7  -1   7        1.24        9.77     24.54 o 
  -8   0   7        1.09       60.73     66.48 o 
  -7   0   7        1.58       31.59     60.40 o 
  -6   0   7       42.98       10.33     51.75 o 
  -5   0   7     1485.88     1460.50    114.19 o 
  -4   0   7      398.45      478.56     65.53 o 
  -3   0   7      521.85      559.71     62.40 o 
  -2   0   7      777.56      734.69     62.06 o 
  -1   0   7     6196.69     5856.51    189.19 o 
   0   0   7      332.95      338.82     24.56 o 
   1   0   7     3987.16     3571.45    131.59 o 
   2   0   7      108.12      117.27     32.60 o 
   3   0   7      332.44      349.61     55.33 o 
   4   0   7      943.67      874.47     52.51 o 
   5   0   7     1011.86     1048.53     74.60 o 
   6   0   7        2.56      -11.42     22.10 o 
   7   0   7      211.26      186.35     41.59 o 
   8   0   7       72.67      106.03     60.86 o 
  -8   1   7      208.83      177.78     76.74 o 
  -7   1   7      130.04       89.92     65.65 o 
  -6   1   7      552.60      472.98     80.52 o 
  -5   1   7      223.55      137.01     53.46 o 
  -4   1   7       53.14       79.70     43.77 o 
  -3   1   7       25.97       -2.78     32.88 o 
  -2   1   7      329.92      324.12     21.88 o 
  -1   1   7      361.05      315.91     40.82 o 
   0   1   7       34.30        5.03     16.75 o 
   1   1   7      747.58      822.75     55.82 o 
   2   1   7      577.65      610.66     54.17 o 
   3   1   7      323.12      337.35     33.11 o 
   4   1   7        0.32       -6.33     17.92 o 
   5   1   7      721.47      717.88     43.97 o 
   6   1   7      507.77      490.01     50.26 o 
   7   1   7      137.17      151.42     42.71 o 
   8   1   7        3.85       14.97     58.41 o 
  -8   2   7       11.22      -23.23     56.97 o 
  -7   2   7      302.18      374.77     81.76 o 
  -6   2   7     2033.45     2043.95    142.04 o 
  -5   2   7       12.24       34.36     42.32 o 
  -4   2   7      199.40      225.89     51.89 o 
  -3   2   7      179.59      151.51     42.05 o 
  -2   2   7       16.54        3.93     35.68 o 
  -1   2   7      858.91      610.13    152.11 o 
   0   2   7        9.12       24.71     15.68 o 
   1   2   7      284.40      372.05     28.03 o 
   2   2   7        8.61       13.03     25.62 o 
   3   2   7      291.40      298.45     30.90 o 
   4   2   7       94.30      144.39     24.90 o 
   5   2   7       22.42       52.36     24.28 o 
   6   2   7       81.49       17.97     77.26 o 
   7   2   7      122.14      116.13     53.99 o 
  -8   3   7      129.15      248.11     80.52 o 
  -7   3   7      814.63      801.96    106.17 o 
  -6   3   7       37.53      -41.07     41.07 o 
  -5   3   7        3.13       -5.08     37.98 o 
  -4   3   7     1997.57     1747.96    108.57 o 
  -3   3   7      795.75      836.12     34.95 o 
  -2   3   7      241.97      228.51     42.94 o 
  -1   3   7        0.18        9.14     16.37 o 
   0   3   7     1121.91     1218.06     45.61 o 
   1   3   7      172.47      149.72     21.24 o 
   2   3   7      837.07      859.34     42.16 o 
   3   3   7        0.00      -15.48     16.77 o 
   4   3   7      173.85      190.42     31.47 o 
   5   3   7       22.68       58.39     32.50 o 
   6   3   7       15.53        8.09     38.29 o 
   7   3   7        9.88       20.58     47.16 o 
  -8   4   7        9.44       10.68     54.40 o 
  -7   4   7        6.49       32.65     51.81 o 
  -6   4   7      824.17      881.11    100.25 o 
  -5   4   7      827.57      849.54     89.72 o 
  -4   4   7      455.67      387.62     60.25 o 
  -3   4   7     1728.46     2102.40     66.53 o 
  -2   4   7     2130.09     2270.92     71.55 o 
  -1   4   7      898.90      934.45     46.16 o 
   0   4   7     2457.04     2467.50     68.97 o 
   1   4   7      915.46      993.46     41.31 o 
   2   4   7     1119.58     1148.44     77.23 o 
   3   4   7      227.27      219.17     27.94 o 
   4   4   7      937.98     1008.66     85.69 o 
   5   4   7      106.02      104.72     36.58 o 
   6   4   7        8.25       25.84     35.35 o 
   7   4   7       30.74       15.42     37.23 o 
  -8   5   7       42.82      101.83     68.74 o 
  -7   5   7       58.54       44.64     52.74 o 
  -6   5   7       30.66       -3.57     44.38 o 
  -5   5   7      353.34      418.93     68.94 o 
  -4   5   7      785.11      758.17     39.89 o 
  -3   5   7     1128.83     1251.63     53.83 o 
  -2   5   7        7.50        8.98     15.77 o 
  -1   5   7      379.14      347.47     43.15 o 
   0   5   7        0.55        4.19     13.43 o 
   1   5   7      425.83      487.83     27.78 o 
   2   5   7      690.63      725.68     40.83 o 
   3   5   7      248.64      214.14     49.42 o 
   4   5   7        0.93      -29.31     29.31 o 
   5   5   7      297.93      403.91     69.75 o 
   6   5   7        3.43       12.74     35.93 o 
  -8   6   7      246.86      296.33     83.27 o 
  -7   6   7       40.59        8.47     48.97 o 
  -6   6   7        9.81       21.81     47.52 o 
  -5   6   7     1286.17     1355.94    117.11 o 
  -4   6   7       14.34       44.15     22.52 o 
  -3   6   7     1555.89     1815.02     70.18 o 
  -2   6   7      322.05      251.57     51.88 o 
  -1   6   7      275.31      304.62     45.17 o 
   0   6   7     3418.46     3555.21     89.20 o 
   1   6   7       31.97        6.26     30.20 o 
   2   6   7       60.40       72.59     37.65 o 
   3   6   7     1096.15     1143.24     93.90 o 
   4   6   7      238.61      183.67     55.54 o 
   5   6   7       46.42       31.84     46.39 o 
   6   6   7       18.88       14.43     41.49 o 
  -8   7   7      223.81      317.22     87.16 o 
  -7   7   7      541.53      485.40     92.00 o 
  -6   7   7      269.77      315.38     71.73 o 
  -5   7   7      633.68      721.15     88.82 o 
  -4   7   7      122.33      167.69     30.15 o 
  -3   7   7       10.14       16.41     21.68 o 
  -2   7   7      193.47      159.47     40.27 o 
  -1   7   7        1.56      -12.96     28.90 o 
   0   7   7      671.04      683.31     69.43 o 
   1   7   7       12.84       34.75     35.64 o 
   2   7   7      303.76      420.68     67.31 o 
   3   7   7       91.25       95.94     49.63 o 
   4   7   7       26.47       -0.82     46.08 o 
   5   7   7       15.84      -42.69     42.69 o 
   6   7   7       93.26      111.43     48.91 o 
  -8   8   7      257.71      235.89     79.66 o 
  -7   8   7       20.63       -7.05     52.48 o 
  -6   8   7      249.13      370.57     78.72 o 
  -5   8   7      609.97      563.94     88.04 o 
  -4   8   7     1825.55     1968.21    100.84 o 
  -3   8   7     1189.68     1265.93    110.94 o 
  -2   8   7     1823.60     1877.20    109.45 o 
  -1   8   7      992.26      962.53     82.59 o 
   0   8   7      448.27      486.14     66.08 o 
   1   8   7      213.09      250.70     58.25 o 
   2   8   7      273.74      302.33     64.48 o 
   3   8   7      404.21      438.03     76.75 o 
   4   8   7      506.34      590.25     88.67 o 
   5   8   7      189.71      228.20     74.62 o 
  -7   9   7       44.03       58.94     62.25 o 
  -6   9   7      315.86      404.48     86.48 o 
  -5   9   7        1.51        8.50     48.96 o 
  -4   9   7      793.86      786.52     58.37 o 
  -3   9   7     1983.15     2047.55    118.87 o 
  -2   9   7      307.49      307.03     55.19 o 
  -1   9   7       52.76       18.80     33.72 o 
   0   9   7      853.17      814.60     86.07 o 
   1   9   7      280.96      286.80     62.26 o 
   2   9   7      276.96      312.15     69.26 o 
   3   9   7      112.19       89.25     54.74 o 
   4   9   7      212.51      230.00     71.04 o 
   5   9   7       30.43        9.67     55.48 o 
  -7  10   7       66.12       32.43     56.46 o 
  -6  10   7      674.01      836.34    113.88 o 
  -5  10   7       34.36       12.75     53.20 o 
  -4  10   7       26.22       39.26     34.38 o 
  -3  10   7        5.12       22.82     36.45 o 
  -2  10   7      297.43      381.39     63.85 o 
  -1  10   7     1426.14     1521.09    112.80 o 
   0  10   7     1381.44     1364.95    112.33 o 
   1  10   7      684.30      655.63     88.78 o 
   2  10   7     2286.85     2361.52    156.48 o 
   3  10   7      260.84      288.04     76.72 o 
   4  10   7      256.15      326.75     83.17 o 
  -6  11   7       87.70       90.33     59.15 o 
  -5  11   7        1.26      -44.94     44.94 o 
  -4  11   7       22.98      -28.46     36.81 o 
  -3  11   7       80.17      105.72     48.17 o 
  -2  11   7      428.06      427.92     72.44 o 
  -1  11   7      277.73      278.20     67.22 o 
   0  11   7     1253.29     1269.82    117.05 o 
   1  11   7      216.40      254.72     68.94 o 
   2  11   7      425.13      594.76     94.89 o 
   3  11   7        4.40       26.75     51.08 o 
  -6  12   7      247.38      365.63     91.32 o 
  -4  12   7        9.54      -20.84     37.15 o 
  -3  12   7      456.55      510.74     77.03 o 
  -2  12   7       96.54      140.53     57.06 o 
  -1  12   7      871.49      819.34     98.71 o 
   0  12   7      210.99      237.24     71.19 o 
   1  12   7       21.84        0.86     51.25 o 
   2  12   7      149.73      163.19     69.47 o 
  -4  13   7       11.49       46.71     50.89 o 
  -3  13   7       14.97       35.23     48.29 o 
  -2  13   7       10.80       -8.87     43.83 o 
  -1  13   7        3.74      -41.95     45.48 o 
   0  13   7      338.56      430.35     88.60 o 
   1  13   7      116.63      141.56     71.22 o 
  -3  14   7        0.00      -17.73     44.94 o 
  -2  14   7      170.77      187.69     69.90 o 
  -1  14   7       19.03       31.40     51.77 o 
  -1 -14   8      217.49      443.49     99.47 o 
   0 -14   8       86.84      186.35     76.83 o 
   1 -14   8       53.77       47.44     59.08 o 
   2 -14   8        5.92       -6.28     51.37 o 
  -2 -13   8        7.69       25.27     58.23 o 
  -1 -13   8        7.46      -51.94     51.94 o 
   0 -13   8       50.99       56.03     58.45 o 
   1 -13   8        2.66      -35.76     35.76 o 
   2 -13   8      200.75      349.80     80.50 o 
   4 -13   8       25.78       55.16     51.11 o 
   5 -13   8      174.72      204.30     75.70 o 
  -3 -12   8       39.77       40.31     58.87 o 
  -2 -12   8       10.75       36.41     56.56 o 
  -1 -12   8       57.45       92.32     60.65 o 
   0 -12   8      913.98     1088.01    114.89 o 
   1 -12   8       34.50       26.55     45.08 o 
   2 -12   8      928.51      966.68     68.99 o 
   3 -12   8        5.23        7.34     31.84 o 
   4 -12   8       46.62       15.55     43.71 o 
   5 -12   8       60.67       57.79     51.79 o 
   6 -12   8       22.35      -19.07     57.86 o 
  -4 -11   8        0.06       20.42     59.43 o 
  -3 -11   8      176.13      142.86     63.77 o 
  -2 -11   8      377.59      345.51     75.96 o 
  -1 -11   8      138.67      143.11     62.48 o 
   0 -11   8      369.62      373.39     72.76 o 
   1 -11   8        1.86        9.43     26.00 o 
   2 -11   8        7.25        4.35     27.64 o 
   3 -11   8       24.14      -26.82     38.05 o 
   4 -11   8        4.15       78.80     50.16 o 
   5 -11   8      285.62      266.49     69.60 o 
   6 -11   8       58.56      -48.25     49.70 o 
  -5 -10   8       16.56       -5.63     40.10 o 
  -4 -10   8      560.82      456.34     62.25 o 
  -3 -10   8       24.90       64.63     51.06 o 
  -2 -10   8       35.18       77.34     51.48 o 
  -1 -10   8        2.40       -4.29     42.99 o 
   0 -10   8     1345.41     1459.16     91.36 o 
   1 -10   8       47.15       76.00     48.44 o 
   2 -10   8      623.28      417.42    122.78 o 
   3 -10   8      753.94      741.91     82.86 o 
   4 -10   8      154.85      108.46     52.00 o 
   5 -10   8       31.61       48.55     50.18 o 
   6 -10   8       42.84       63.27     59.68 o 
   7 -10   8       34.18       -4.43     56.11 o 
  -5  -9   8        6.88      -15.74     35.43 o 
  -4  -9   8        1.77      -26.75     33.80 o 
  -3  -9   8      921.67      959.04     71.83 o 
  -2  -9   8      665.85      662.71     53.67 o 
  -1  -9   8       99.07      149.96     31.23 o 
   0  -9   8        8.72       -3.75     21.36 o 
   1  -9   8      163.15      234.51     34.76 o 
   2  -9   8        3.52        4.91     33.92 o 
   3  -9   8       22.04       19.52     35.05 o 
   4  -9   8      207.42      226.21     61.59 o 
   5  -9   8        6.73      122.67     57.05 o 
   6  -9   8        6.14      -32.74     42.11 o 
   7  -9   8        2.83       10.20     54.59 o 
  -6  -8   8       21.03       26.99     73.46 o 
  -5  -8   8        2.82       33.59     39.26 o 
  -4  -8   8        1.17      -23.84     30.55 o 
  -3  -8   8       58.30       78.68     25.84 o 
  -2  -8   8      336.20      359.61     59.37 o 
  -1  -8   8       14.17       14.19     25.18 o 
   0  -8   8      667.29      692.99     51.74 o 
   1  -8   8      249.43      247.12     59.34 o 
   2  -8   8       55.25      112.27     40.35 o 
   3  -8   8      307.29      263.58     56.24 o 
   4  -8   8        7.70      -33.23     33.23 o 
   5  -8   8      202.91      261.70     69.09 o 
   6  -8   8      254.15      264.85     72.16 o 
   7  -8   8      752.31      856.32    118.92 o 
  -6  -7   8        3.29       52.56     72.73 o 
  -5  -7   8        1.69      -14.56     35.24 o 
  -4  -7   8        7.17       16.17     31.84 o 
  -3  -7   8      561.34      550.27     38.50 o 
  -2  -7   8      399.27      383.24     36.98 o 
  -1  -7   8        2.25       28.63     26.40 o 
   0  -7   8      235.00      121.15    122.90 o 
   1  -7   8      379.18      524.65     42.19 o 
   2  -7   8     2128.28     1931.62    110.08 o 
   3  -7   8      469.51      509.87     66.98 o 
   4  -7   8       19.43        7.55     20.37 o 
   5  -7   8      129.28      115.37     57.10 o 
   6  -7   8       17.85      -12.60     47.17 o 
   7  -7   8        8.56       -7.62     51.36 o 
  -7  -6   8        8.06      -41.97     68.92 o 
  -6  -6   8      227.84      214.92     86.08 o 
  -5  -6   8      172.68      191.25     65.80 o 
  -4  -6   8      556.50      613.74     79.71 o 
  -3  -6   8      332.82      371.56     43.36 o 
  -2  -6   8       70.27      103.70     21.79 o 
  -1  -6   8      896.56      931.10     75.00 o 
   0  -6   8     3343.86     3510.88    103.54 o 
   1  -6   8     2088.53     2000.18    104.70 o 
   2  -6   8       56.80       62.44     36.76 o 
   3  -6   8        3.63       28.39     34.37 o 
   4  -6   8      544.55      577.17     40.60 o 
   5  -6   8      148.94      112.04     27.30 o 
   6  -6   8      430.65      309.27     76.73 o 
   7  -6   8      249.04      468.61     97.65 o 
  -7  -5   8      128.60      129.36     79.25 o 
  -6  -5   8        0.84      -32.42     57.88 o 
  -5  -5   8       58.94       53.36     30.88 o 
  -4  -5   8        0.27      -22.87     24.07 o 
  -3  -5   8        0.00       33.26     25.15 o 
  -2  -5   8      731.33      761.78     37.74 o 
  -1  -5   8      356.25      367.87     33.77 o 
   0  -5   8      106.62       62.97     26.00 o 
   1  -5   8      111.30       93.28     35.29 o 
   2  -5   8       11.46       15.77     29.77 o 
   3  -5   8       17.88       -1.09     30.94 o 
   4  -5   8        7.20        0.03     17.37 o 
   5  -5   8      919.89      880.96     53.68 o 
   6  -5   8        6.53      -29.94     38.21 o 
   7  -5   8      574.02      661.40    107.29 o 
  -7  -4   8      301.61      276.66     91.92 o 
  -6  -4   8      183.72      201.03     80.00 o 
  -5  -4   8        0.15      -21.90     21.90 o 
  -4  -4   8      337.00      355.50     37.15 o 
  -3  -4   8      141.15      208.00     64.82 o 
  -2  -4   8      160.91      159.03     28.14 o 
  -1  -4   8       49.86       82.12     19.95 o 
   0  -4   8     7361.51     7449.15    245.07 o 
   1  -4   8      247.00      164.65     36.75 o 
   2  -4   8       42.67       67.57     33.43 o 
   3  -4   8      197.47      197.74     48.56 o 
   4  -4   8       57.31       63.33     27.57 o 
   5  -4   8      658.80      750.88     52.21 o 
   6  -4   8      155.18      212.08     40.11 o 
   7  -4   8       20.65       21.40     56.48 o 
  -8  -3   8       52.42       53.03     68.90 o 
  -7  -3   8        9.93       42.34     66.48 o 
  -6  -3   8      476.65      530.34     92.59 o 
  -5  -3   8      340.34      385.26     41.13 o 
  -4  -3   8      268.20      280.57     54.10 o 
  -3  -3   8      243.51      284.94     30.80 o 
  -2  -3   8      272.05      285.68     29.15 o 
  -1  -3   8      108.66      120.26     24.10 o 
   0  -3   8     1038.67     1028.52     50.77 o 
   1  -3   8      605.72      648.43     59.18 o 
   2  -3   8      617.37      616.19     59.93 o 
   3  -3   8      108.62      131.92     21.30 o 
   4  -3   8      171.35      208.41     29.07 o 
   5  -3   8       54.96       62.61     27.76 o 
   6  -3   8      121.38      176.36     37.29 o 
   7  -3   8       56.10      143.76     68.33 o 
  -8  -2   8       72.47       92.01     71.80 o 
  -7  -2   8      372.94      367.82     89.31 o 
  -6  -2   8      216.39      149.08     71.86 o 
  -5  -2   8       35.17       17.81     48.75 o 
  -4  -2   8        0.27       -6.34     17.08 o 
  -3  -2   8      131.07      138.89     55.93 o 
  -2  -2   8       20.31       16.59     35.43 o 
  -1  -2   8       32.14       19.01     19.97 o 
   0  -2   8      805.40      746.68     64.05 o 
   1  -2   8     5794.71     5988.49    204.94 o 
   2  -2   8     1701.09     1800.02     52.53 o 
   3  -2   8      276.36      353.02     32.62 o 
   4  -2   8      394.55      398.93     37.18 o 
   5  -2   8      163.74      180.36     43.26 o 
   6  -2   8        0.01        3.02     28.54 o 
   7  -2   8       14.84      -19.97     32.64 o 
  -8  -1   8       39.63       54.43     68.54 o 
  -7  -1   8      115.73      160.59     76.12 o 
  -6  -1   8      324.30      561.78     94.95 o 
  -5  -1   8      165.52      130.51     55.02 o 
  -4  -1   8      176.44      236.43     57.43 o 
  -3  -1   8       32.91       65.77     41.70 o 
  -2  -1   8      569.94      571.69     58.08 o 
  -1  -1   8      412.96      393.89     43.04 o 
   0  -1   8     2653.15     2484.66     67.76 o 
   1  -1   8      677.81      648.45     57.04 o 
   2  -1   8      871.53      912.19     39.65 o 
   3  -1   8       50.61       54.80     22.05 o 
   4  -1   8      119.15      136.62     32.42 o 
   5  -1   8       20.19       28.58     36.22 o 
   6  -1   8       18.28       41.00     25.53 o 
   7  -1   8       93.13      110.93     36.55 o 
  -8   0   8       49.12      -55.53     55.53 o 
  -7   0   8      553.63      588.91     99.12 o 
  -6   0   8       25.17       30.63     54.51 o 
  -5   0   8      109.93       99.39     50.49 o 
  -4   0   8       83.64      113.55     48.09 o 
  -3   0   8      771.53     1006.90     80.55 o 
  -2   0   8     3293.89     3262.76    134.05 o 
  -1   0   8     1538.67     1606.89     78.11 o 
   0   0   8      518.73      491.25     30.70 o 
   1   0   8      413.60      441.45     44.77 o 
   2   0   8      971.47      979.91     70.05 o 
   3   0   8      703.94      750.44     44.97 o 
   4   0   8       41.22       47.49     27.80 o 
   5   0   8     1771.60     1774.18     63.56 o 
   6   0   8       95.03       65.35     33.59 o 
   7   0   8        7.15        8.68     28.72 o 
  -8   1   8       25.33       60.10     64.29 o 
  -7   1   8      441.58      491.71     90.97 o 
  -6   1   8       58.25       -1.66     49.09 o 
  -5   1   8       16.35       20.62     42.53 o 
  -4   1   8       70.72        5.30     37.17 o 
  -3   1   8       17.02       -5.75     33.08 o 
  -2   1   8      395.50      414.55     26.01 o 
  -1   1   8      102.10       68.42     28.72 o 
   0   1   8      468.65      463.61     31.06 o 
   1   1   8     2397.41     2304.15     99.65 o 
   2   1   8      204.81      242.68     40.20 o 
   3   1   8      651.45      602.37     42.09 o 
   4   1   8       24.14        4.29     13.83 o 
   5   1   8      177.40      144.60     27.59 o 
   6   1   8      310.29      329.71     38.09 o 
   7   1   8       24.36       18.65     33.12 o 
  -8   2   8       98.83      -15.51     57.46 o 
  -7   2   8      750.02      740.17    108.20 o 
  -6   2   8     2421.08     2490.46    158.93 o 
  -5   2   8      352.24      391.65     71.40 o 
  -4   2   8      243.12      263.25     57.40 o 
  -3   2   8     2915.51     2983.57    139.98 o 
  -2   2   8     4585.17     4632.49    107.70 o 
  -1   2   8      667.58      532.60     53.62 o 
   0   2   8      116.06       97.33     19.30 o 
   1   2   8     1201.18     1220.33     50.29 o 
   2   2   8       14.31       16.40     18.75 o 
   3   2   8       75.47       71.09     23.68 o 
   4   2   8      184.96      198.07     58.32 o 
   5   2   8      179.99      221.21     31.73 o 
   6   2   8       11.17       -6.95     42.84 o 
   7   2   8       39.30      -21.79     76.43 o 
  -8   3   8       35.38      -53.07     53.07 o 
  -7   3   8      441.68      532.52     93.35 o 
  -6   3   8       13.79       13.54     47.03 o 
  -5   3   8     1108.89     1169.31    105.00 o 
  -4   3   8      452.68      410.17     64.68 o 
  -3   3   8      906.37     1051.09     40.71 o 
  -2   3   8      189.75      192.51     23.01 o 
  -1   3   8       64.28       60.13     33.99 o 
   0   3   8     2379.88     2344.40     68.86 o 
   1   3   8      508.28      520.10     33.52 o 
   2   3   8      267.69      280.60     28.77 o 
   3   3   8      216.32      226.05     29.08 o 
   4   3   8      312.79      351.52     36.93 o 
   5   3   8        0.90       61.16     33.36 o 
   6   3   8      282.09      309.67     48.02 o 
   7   3   8       50.65       -0.76     36.62 o 
  -8   4   8       35.78      -30.58     52.29 o 
  -7   4   8       85.68      -41.17     41.17 o 
  -6   4   8       13.35      -40.93     40.93 o 
  -5   4   8      491.71      477.62     75.90 o 
  -4   4   8     3109.39     3069.44     81.30 o 
  -3   4   8     3381.09     3737.64     99.35 o 
  -2   4   8     2260.54     2646.12     80.19 o 
  -1   4   8      207.72      217.39     27.50 o 
   0   4   8       63.28       77.08     18.34 o 
   1   4   8      519.09      520.29     32.61 o 
   2   4   8      692.57      751.79     40.91 o 
   3   4   8      308.61      252.87     31.66 o 
   4   4   8       28.06       45.19     28.39 o 
   5   4   8       86.87       35.29     33.36 o 
   6   4   8      522.83      487.92     58.98 o 
   7   4   8      191.27      190.71     70.17 o 
  -8   5   8        9.59      -30.54     47.09 o 
  -7   5   8      283.04      187.36     67.74 o 
  -6   5   8      204.50      239.45     69.89 o 
  -5   5   8        5.75       70.31     45.37 o 
  -4   5   8      208.97      219.14     26.14 o 
  -3   5   8      230.55      253.30     29.22 o 
  -2   5   8       80.00      109.92     23.33 o 
  -1   5   8      634.19      612.58     55.59 o 
   0   5   8      900.81      986.08     41.58 o 
   1   5   8       27.06       39.27     16.15 o 
   2   5   8     1951.81     2008.27     65.84 o 
   3   5   8       27.61       16.81     19.59 o 
   4   5   8        1.54        2.47     34.59 o 
   5   5   8       44.64       97.70     50.20 o 
   6   5   8       69.04      114.69     43.90 o 
  -8   6   8        4.16      115.17     66.95 o 
  -7   6   8       26.01       -7.79     44.57 o 
  -6   6   8       67.10       27.16     49.15 o 
  -5   6   8       93.94       84.45     53.38 o 
  -4   6   8       50.67       45.46     28.01 o 
  -3   6   8      470.64      607.11     70.65 o 
  -2   6   8      342.29      406.03     37.35 o 
  -1   6   8     1132.97     1158.00     76.53 o 
   0   6   8      193.87      213.24     21.67 o 
   1   6   8     2770.01     2659.80     71.96 o 
   2   6   8      127.32      108.54     45.24 o 
   3   6   8      182.42      153.89     49.96 o 
   4   6   8       87.56       18.65     43.21 o 
   5   6   8      186.39      107.43     52.61 o 
   6   6   8       16.62        5.68     39.93 o 
  -8   7   8      115.02       16.28     59.76 o 
  -7   7   8       80.43      137.28     63.51 o 
  -6   7   8      106.30      155.03     64.93 o 
  -5   7   8      931.35      974.16    103.75 o 
  -4   7   8      139.01      187.19     30.97 o 
  -3   7   8       35.09       34.27     39.49 o 
  -2   7   8       48.26       81.22     33.41 o 
  -1   7   8       15.68       22.37     27.60 o 
   0   7   8      197.57      221.54     30.37 o 
   1   7   8      445.25      443.12     63.21 o 
   2   7   8      459.52      502.68     72.44 o 
   3   7   8      122.40       71.45     48.79 o 
   4   7   8      379.04      372.33     75.27 o 
   5   7   8        7.84      112.33     58.67 o 
   6   7   8      494.66      467.48     69.14 o 
  -8   8   8       76.76      173.70     75.08 o 
  -7   8   8       21.48       48.29     55.26 o 
  -6   8   8      345.37      439.30     84.44 o 
  -5   8   8       36.87       26.69     44.77 o 
  -4   8   8      672.66      699.11     51.48 o 
  -3   8   8      794.16      849.88     94.96 o 
  -2   8   8      944.52     1065.02     83.61 o 
  -1   8   8       11.71       23.19     32.71 o 
   0   8   8       45.74       52.63     39.93 o 
   1   8   8       81.95       34.25     36.99 o 
   2   8   8      201.00      327.29     66.15 o 
   3   8   8      300.08      379.72     75.21 o 
   4   8   8      273.10      313.34     75.68 o 
   5   8   8       76.83      142.21     64.12 o 
  -7   9   8       35.56       38.34     60.44 o 
  -6   9   8      449.63      453.63     89.43 o 
  -5   9   8       48.18       37.76     48.19 o 
  -4   9   8      501.76      602.96     59.65 o 
  -3   9   8      473.01      435.36     59.60 o 
  -2   9   8      691.19      568.65     69.94 o 
  -1   9   8      713.81      694.43     74.37 o 
   0   9   8     1723.28     1640.12    115.97 o 
   1   9   8       26.25      -35.75     35.75 o 
   2   9   8     1471.20     1425.46    118.42 o 
   3   9   8       80.63       35.64     49.71 o 
   4   9   8        4.75       93.56     59.41 o 
  -7  10   8       87.43       95.37     67.77 o 
  -6  10   8        1.87       78.18     61.65 o 
  -5  10   8      276.12      398.66     87.05 o 
  -4  10   8     1494.68     1671.27    108.36 o 
  -3  10   8      454.08      488.61     67.70 o 
  -2  10   8        0.01       40.29     40.24 o 
  -1  10   8      610.75      534.44     76.35 o 
   0  10   8      250.93      195.94     60.05 o 
   1  10   8       77.79       45.28     46.56 o 
   2  10   8      529.22      749.37     97.17 o 
   3  10   8        1.79      -12.70     45.18 o 
   4  10   8      494.25      423.98     91.47 o 
  -6  11   8      198.98      219.39     77.73 o 
  -5  11   8      213.40      238.75     75.24 o 
  -4  11   8       33.13       52.35     39.51 o 
  -3  11   8       38.94       69.21     46.39 o 
  -2  11   8      235.34      347.89     67.56 o 
  -1  11   8       91.37      126.34     55.26 o 
   0  11   8      175.48       97.03     52.34 o 
   1  11   8      789.78      688.17     93.48 o 
   2  11   8        6.18       -3.34     45.99 o 
   3  11   8       78.43      -12.22     51.14 o 
  -6  12   8       16.22       -0.72     54.44 o 
  -4  12   8      162.39      111.25     54.50 o 
  -3  12   8      568.95      658.45     86.74 o 
  -2  12   8        0.18      -36.52     36.52 o 
  -1  12   8        0.54        5.03     40.36 o 
   0  12   8      473.03      480.60     86.76 o 
   1  12   8      532.15      539.26     96.70 o 
   2  12   8        9.95      -15.86     51.48 o 
  -4  13   8        2.20        9.20     45.67 o 
  -3  13   8        0.42       56.47     48.83 o 
  -2  13   8       13.00       -4.24     46.13 o 
  -1  13   8      114.39      163.60     67.17 o 
   0  13   8      115.62      167.04     67.28 o 
   1  13   8       84.84      206.35     78.70 o 
  -3  14   8      292.63      278.62     75.33 o 
  -2  14   8      188.40      167.67     70.24 o 
  -1  14   8       10.39       82.94     61.76 o 
  -1 -14   9      393.02      386.32     94.81 o 
   0 -14   9      203.41      202.59     77.15 o 
   1 -14   9       52.92       19.45     53.03 o 
   2 -14   9      107.28      117.39     64.97 o 
  -2 -13   9       36.55      -25.94     49.48 o 
  -1 -13   9        6.10       15.74     59.89 o 
   0 -13   9        4.53       48.10     56.17 o 
   1 -13   9        0.46       52.61     51.95 o 
   2 -13   9      218.32      332.30     79.51 o 
   4 -13   9      238.62      193.17     68.16 o 
   5 -13   9       10.56       50.33     59.03 o 
  -3 -12   9      351.54      247.13     80.27 o 
  -2 -12   9       32.95      -14.60     48.43 o 
  -1 -12   9      386.08      452.09     87.49 o 
   0 -12   9       17.39       -6.21     49.26 o 
   1 -12   9        2.74       28.34     46.99 o 
   2 -12   9       93.87       53.47     43.25 o 
   3 -12   9      239.15      217.11     61.81 o 
   4 -12   9      264.70      195.57     63.65 o 
   5 -12   9       67.65       18.15     49.39 o 
   6 -12   9        0.55        2.43     57.02 o 
  -4 -11   9       49.94       73.70    106.79 o 
  -3 -11   9       23.98       58.85     44.47 o 
  -2 -11   9      169.19      234.39     66.79 o 
  -1 -11   9       31.92       44.91     54.33 o 
   0 -11   9       77.24      141.83     60.91 o 
   1 -11   9       88.09      112.04     32.94 o 
   2 -11   9      124.61      -16.49     23.48 o 
   3 -11   9       46.39       24.80     39.85 o 
   4 -11   9      109.30      243.52     65.86 o 
   5 -11   9      102.57       75.86     55.30 o 
   6 -11   9        2.93      -45.89     46.21 o 
  -5 -10   9       67.09       85.24     47.94 o 
  -4 -10   9      181.67      136.94     92.24 o 
  -3 -10   9      505.60      427.88     59.63 o 
  -2 -10   9       31.29       96.15     55.62 o 
  -1 -10   9       28.68       -9.49     24.49 o 
   0 -10   9       25.83       34.34     27.40 o 
   1 -10   9      824.29      805.58     57.51 o 
   2 -10   9      706.56      686.83     76.38 o 
   3 -10   9      199.37      181.31     53.35 o 
   4 -10   9      306.02      360.45     70.53 o 
   5 -10   9      477.37      434.37     83.83 o 
   6 -10   9      114.94      157.92     66.50 o 
   7 -10   9      111.09        9.27     61.16 o 
  -5  -9   9      162.77      193.60     72.22 o 
  -4  -9   9        1.58      -22.07     33.44 o 
  -3  -9   9     1002.79      988.13     84.37 o 
  -2  -9   9     1082.36     1099.55     87.10 o 
  -1  -9   9        0.11       20.33     50.93 o 
   0  -9   9       15.88        9.85     23.92 o 
   1  -9   9      197.85      255.19     57.53 o 
   2  -9   9      360.33      289.09     55.65 o 
   3  -9   9       67.51       39.23     42.26 o 
   4  -9   9      291.35      227.20     62.28 o 
   5  -9   9        6.07      -34.48     34.48 o 
   6  -9   9       13.24       23.86     52.57 o 
   7  -9   9       14.21       22.04     59.82 o 
  -6  -8   9       71.84      230.09     91.95 o 
  -5  -8   9      637.46      645.84     76.09 o 
  -4  -8   9      213.47      232.40     33.29 o 
  -3  -8   9       68.17       55.63     24.16 o 
  -2  -8   9      847.48      926.76     60.35 o 
  -1  -8   9        0.49      -22.04     22.04 o 
   0  -8   9      599.76      685.12     48.82 o 
   1  -8   9      772.75      786.06     52.95 o 
   2  -8   9      219.01      252.07     52.74 o 
   3  -8   9        0.00      -25.01     36.86 o 
   4  -8   9       37.21       75.06     47.33 o 
   5  -8   9        7.35       66.22     51.02 o 
   6  -8   9        5.82       23.16     47.99 o 
   7  -8   9        5.52      -34.81     48.62 o 
  -6  -7   9      139.21       95.15     81.00 o 
  -5  -7   9      321.19      399.44     63.89 o 
  -4  -7   9       20.02      -25.05     28.21 o 
  -3  -7   9       57.07       32.83     23.41 o 
  -2  -7   9        3.31       -6.38     18.71 o 
  -1  -7   9      312.09      312.38     44.03 o 
   0  -7   9       20.63       63.43     24.18 o 
   1  -7   9        6.32       34.48     29.87 o 
   2  -7   9      487.40      517.12     62.49 o 
   3  -7   9       22.15       24.00     35.68 o 
   4  -7   9      228.13      227.61     60.83 o 
   5  -7   9      112.48        8.34     42.55 o 
   6  -7   9       11.46      -19.10     46.12 o 
   7  -7   9        0.00       78.50     66.11 o 
  -7  -6   9      304.84      289.51     98.66 o 
  -6  -6   9      177.46      187.67     85.69 o 
  -5  -6   9       12.26       -7.62     27.83 o 
  -4  -6   9      580.35      515.46     49.31 o 
  -3  -6   9        2.62       -7.29     49.70 o 
  -2  -6   9      451.21      487.88     44.40 o 
  -1  -6   9       24.55       15.04     19.85 o 
   0  -6   9       35.50       88.96     27.35 o 
   1  -6   9       62.08       75.08     33.92 o 
   2  -6   9      681.51      780.61     71.27 o 
   3  -6   9      135.54      191.38     48.58 o 
   4  -6   9      129.50      133.65     26.16 o 
   5  -6   9      891.25      949.05    102.86 o 
   6  -6   9      171.32      242.27     68.52 o 
   7  -6   9      209.46      341.18     89.55 o 
   8  -6   9      695.30      942.81    135.86 o 
  -7  -5   9       80.78      118.74     83.39 o 
  -6  -5   9       63.16      101.76     74.02 o 
  -5  -5   9       55.11       83.88     31.04 o 
  -4  -5   9       49.75       31.06     27.76 o 
  -3  -5   9      853.75      938.94     54.46 o 
  -2  -5   9        0.86       -2.97     16.66 o 
  -1  -5   9       35.99       43.76     23.92 o 
   0  -5   9      524.60      632.16     62.47 o 
   1  -5   9      269.07      249.39     44.39 o 
   2  -5   9       55.75       63.25     37.17 o 
   3  -5   9     1322.61     1283.48     96.02 o 
   4  -5   9      200.41      246.70     26.94 o 
   5  -5   9       66.06       73.96     25.21 o 
   6  -5   9      124.09      147.44     59.55 o 
   7  -5   9      406.84      576.75    104.92 o 
  -7  -4   9       38.16      106.35     72.40 o 
  -6  -4   9       13.39      -56.00     56.00 o 
  -5  -4   9     1274.47     1394.08    126.38 o 
  -4  -4   9      125.81       95.44     49.06 o 
  -3  -4   9      542.72      614.82     43.99 o 
  -2  -4   9     2374.42     2493.62     80.29 o 
  -1  -4   9       41.22      -14.78     20.97 o 
   0  -4   9       84.52      111.67     23.35 o 
   1  -4   9     2578.71     2749.28    127.62 o 
   2  -4   9     4904.24     5027.20    194.62 o 
   3  -4   9        3.52       14.72     12.29 o 
   4  -4   9      192.23      250.69     28.45 o 
   5  -4   9      478.49      514.90     50.01 o 
   6  -4   9       11.96       45.68     47.33 o 
   7  -4   9      551.36      586.18    103.87 o 
  -8  -3   9      102.04       49.06     79.11 o 
  -7  -3   9       14.07       22.30     67.83 o 
  -6  -3   9       54.79       77.27     62.14 o 
  -5  -3   9       34.67      109.08     64.67 o 
  -4  -3   9     1096.04     1018.34     52.97 o 
  -3  -3   9      306.15      339.66     31.79 o 
  -2  -3   9      430.67      458.43     33.54 o 
  -1  -3   9      818.02      802.50     44.65 o 
   0  -3   9       79.86       68.30     19.93 o 
   1  -3   9      178.54      186.33     39.82 o 
   2  -3   9      478.73      414.27     53.09 o 
   3  -3   9      378.05      384.57     56.98 o 
   4  -3   9      355.65      402.59     35.69 o 
   5  -3   9      192.98      196.66     33.52 o 
   6  -3   9       47.18       87.45     54.57 o 
   7  -3   9       66.53       86.39     59.14 o 
  -8  -2   9        0.12      -32.72     68.14 o 
  -7  -2   9       74.66      114.02     72.38 o 
  -6  -2   9        4.77       41.89     60.19 o 
  -5  -2   9        1.32       52.18     57.16 o 
  -4  -2   9     2172.75     2241.52     70.32 o 
  -3  -2   9       73.37       42.70     39.61 o 
  -2  -2   9     2633.45     2807.75    126.35 o 
  -1  -2   9     2351.47     2318.53    135.40 o 
   0  -2   9     1067.33      948.80     39.42 o 
   1  -2   9     1410.83     1550.52     87.79 o 
   2  -2   9       98.13      110.13     32.67 o 
   3  -2   9     5308.44     5462.96    134.10 o 
   4  -2   9      769.78      784.98    120.76 o 
   5  -2   9      363.37      413.75     42.92 o 
   6  -2   9      155.51      183.52     38.06 o 
   7  -2   9      163.26      141.33     42.85 o 
  -8  -1   9        0.83        7.84     64.73 o 
  -7  -1   9       29.74       29.67     59.93 o 
  -6  -1   9        8.26      -26.20     52.64 o 
  -5  -1   9       21.04      -22.18     47.91 o 
  -4  -1   9        0.22       49.47     46.68 o 
  -3  -1   9      452.66      542.35     66.92 o 
  -2  -1   9      207.40      304.47     48.92 o 
  -1  -1   9      920.78      833.39     41.66 o 
   0  -1   9      599.35      541.96     71.50 o 
   1  -1   9      260.07      167.87     40.53 o 
   2  -1   9       61.02       55.55     35.15 o 
   3  -1   9        0.00       -2.20     19.39 o 
   4  -1   9       43.26       71.15     75.29 o 
   5  -1   9       51.57       16.62     37.66 o 
   6  -1   9       61.63       65.19     27.97 o 
   7  -1   9       73.93       36.40     79.20 o 
  -8   0   9       26.85       -3.39     58.20 o 
  -7   0   9       10.20      -14.01     55.59 o 
  -6   0   9      265.95      187.95     68.00 o 
  -5   0   9     1975.00     1964.71    130.35 o 
  -4   0   9        2.75      -11.90     36.59 o 
  -3   0   9       63.88       48.29     37.37 o 
  -2   0   9     1005.89      778.62     65.58 o 
  -1   0   9       18.59       -1.90     26.03 o 
   0   0   9      297.79      275.79     25.56 o 
   1   0   9     1200.49     1132.89     71.08 o 
   2   0   9     2257.90     2351.83    112.26 o 
   3   0   9      101.29      140.49     27.24 o 
   4   0   9      323.25      302.88     36.86 o 
   5   0   9      948.97      890.07     48.18 o 
   6   0   9       16.97       21.57     25.62 o 
   7   0   9       48.10       19.33     31.00 o 
  -8   1   9       39.24        4.32     61.59 o 
  -7   1   9      266.85      343.89     86.32 o 
  -6   1   9      185.47      141.48     60.22 o 
  -5   1   9      163.79      155.23     54.19 o 
  -4   1   9      168.19      178.50     52.35 o 
  -3   1   9      152.09      108.47     42.98 o 
  -2   1   9      413.94      374.85     28.03 o 
  -1   1   9      358.37      412.32     46.96 o 
   0   1   9     1111.45     1052.25     45.57 o 
   1   1   9     3604.31     3506.58    135.72 o 
   2   1   9        4.79      -23.56     23.56 o 
   3   1   9     1022.68     1041.37     55.29 o 
   4   1   9        0.55        8.67     20.16 o 
   5   1   9        7.69       -5.60     16.02 o 
   6   1   9        4.26      -23.25     23.25 o 
   7   1   9       35.98       73.80     36.56 o 
  -8   2   9      256.90      340.96     93.96 o 
  -7   2   9       29.76      -34.90     51.22 o 
  -6   2   9       71.72       11.43     49.88 o 
  -5   2   9       97.96      127.39     57.55 o 
  -4   2   9      824.12      983.81     90.83 o 
  -3   2   9     2251.25     2176.40     90.03 o 
  -2   2   9     4951.21     5161.06    119.82 o 
  -1   2   9        3.48       -1.38      8.16 o 
   0   2   9      438.74      401.40     43.12 o 
   1   2   9      432.96      435.73     32.93 o 
   2   2   9       38.17       15.70     18.98 o 
   3   2   9     1495.36     1414.51     61.80 o 
   4   2   9      138.51      155.25     31.78 o 
   5   2   9        8.95      -21.97     21.97 o 
   6   2   9      230.21      246.60     62.57 o 
   7   2   9       24.24       45.09     38.68 o 
  -8   3   9        5.49      -10.20     54.47 o 
  -7   3   9      604.90      684.49    105.10 o 
  -6   3   9       21.63       38.86     54.53 o 
  -5   3   9       92.05      109.39     52.23 o 
  -4   3   9      410.38      464.49     68.70 o 
  -3   3   9     2834.58     3061.57     98.14 o 
  -2   3   9      163.99      173.46     22.52 o 
  -1   3   9      120.90       82.21     21.97 o 
   0   3   9     2260.91     2363.56    115.65 o 
   1   3   9       94.59       68.88     20.79 o 
   2   3   9     1215.48     1266.39     55.03 o 
   3   3   9      716.47      766.75     47.11 o 
   4   3   9        0.04      -18.32     20.73 o 
   5   3   9      262.89      285.18     34.53 o 
   6   3   9       11.59       22.13     34.36 o 
   7   3   9       17.78       37.09     40.06 o 
  -8   4   9      111.76       29.19     61.13 o 
  -7   4   9       39.23       43.20     58.68 o 
  -6   4   9        0.17      -39.44     40.88 o 
  -5   4   9       21.95       78.59     48.00 o 
  -4   4   9       68.74       57.81     15.97 o 
  -3   4   9      353.85      438.78     32.02 o 
  -2   4   9     3633.62     3797.39    103.61 o 
  -1   4   9     7569.83     8367.80    278.80 o 
   0   4   9       11.13       -6.96     15.97 o 
   1   4   9       61.42       49.40     19.21 o 
   2   4   9      406.20      423.43     34.26 o 
   3   4   9      552.21      565.33     55.75 o 
   4   4   9      406.12      394.33     47.38 o 
   5   4   9      165.53      135.63     41.75 o 
   6   4   9       68.30       43.01     37.68 o 
   7   4   9        1.27       11.31     38.11 o 
  -8   5   9       16.66       26.16     56.87 o 
  -7   5   9      103.36      121.81     61.66 o 
  -6   5   9        0.49       26.27     49.08 o 
  -5   5   9      354.65      277.50     64.90 o 
  -4   5   9       17.12       29.06     17.49 o 
  -3   5   9        1.27      -14.18     16.97 o 
  -2   5   9       14.46       13.28     18.00 o 
  -1   5   9     2814.26     2861.71    121.24 o 
   0   5   9      163.04      227.06     24.04 o 
   1   5   9       63.79       80.62     18.92 o 
   2   5   9     2069.78     2043.45     68.54 o 
   3   5   9       45.33       35.28     19.71 o 
   4   5   9      334.65      354.39     65.52 o 
   5   5   9        1.81      -13.70     41.70 o 
   6   5   9      261.85      220.91     50.77 o 
  -8   6   9       62.21       92.41     64.12 o 
  -7   6   9      121.57      158.72     68.16 o 
  -6   6   9        8.68       20.83     47.85 o 
  -5   6   9        0.08       35.78     49.79 o 
  -4   6   9       27.15       -3.35     19.18 o 
  -3   6   9     2312.26     2460.00     85.79 o 
  -2   6   9       39.15       58.62     60.84 o 
  -1   6   9      237.03      304.67     46.16 o 
   0   6   9        7.02       -5.72     14.93 o 
   1   6   9      705.15      690.36     35.25 o 
   2   6   9        7.78      -18.72     30.76 o 
   3   6   9      667.24      776.91     83.92 o 
   4   6   9       19.20       47.60     42.12 o 
   5   6   9        6.22      -14.10     39.33 o 
   6   6   9       20.62       -1.70     96.34 o 
  -8   7   9       13.70        6.52     57.36 o 
  -7   7   9        0.01      -28.20     50.37 o 
  -6   7   9      277.88      249.73     73.78 o 
  -5   7   9       85.94       88.86     52.60 o 
  -4   7   9        6.90       26.13     23.68 o 
  -3   7   9       26.50       -9.00     46.41 o 
  -2   7   9        0.29       34.89     29.38 o 
  -1   7   9        8.00      -24.72     24.72 o 
   0   7   9       94.55      113.79     19.01 o 
   1   7   9      278.03      236.19     53.83 o 
   2   7   9        0.68       17.33     40.84 o 
   3   7   9      400.57      421.73     71.49 o 
   4   7   9       22.28       12.46     41.69 o 
   5   7   9        1.82      130.16     60.18 o 
  -7   8   9       16.69       84.60     62.56 o 
  -6   8   9       20.18      -47.13     49.62 o 
  -5   8   9      147.94       20.79     52.34 o 
  -4   8   9      226.76      263.96     45.51 o 
  -3   8   9      182.27      315.32     68.62 o 
  -2   8   9      752.40      660.21     68.56 o 
  -1   8   9      114.10      114.16     41.36 o 
   0   8   9       49.24       37.63     34.99 o 
   1   8   9      276.66      221.46     57.71 o 
   2   8   9     1439.73     1332.86    113.47 o 
   3   8   9      178.26      289.09     71.70 o 
   4   8   9      366.35      473.62     85.98 o 
   5   8   9      111.48       98.96     63.57 o 
  -7   9   9       44.97       91.01     62.98 o 
  -6   9   9      259.20      326.92     85.67 o 
  -5   9   9        4.57      -10.03     50.65 o 
  -4   9   9      410.47      358.66     44.49 o 
  -3   9   9       22.77        6.16     31.23 o 
  -2   9   9      524.57      416.71     62.86 o 
  -1   9   9     1307.93     1333.90    101.95 o 
   0   9   9      422.71      652.11     80.40 o 
   1   9   9      847.74      809.50     90.96 o 
   2   9   9      324.94      398.45     74.38 o 
   3   9   9       48.64       45.65     48.58 o 
   4   9   9      215.73      153.54     66.63 o 
  -7  10   9       78.40      156.66     74.39 o 
  -6  10   9      779.74      749.58    112.71 o 
  -5  10   9       30.93       12.65     48.64 o 
  -4  10   9      126.36       76.84     42.03 o 
  -3  10   9     1340.52     1419.51    107.79 o 
  -2  10   9      827.38      903.04     89.82 o 
  -1  10   9      457.59      424.15     68.94 o 
   0  10   9       16.21      -35.73     35.73 o 
   1  10   9      283.67      319.12     71.76 o 
   2  10   9       38.41       66.27     47.35 o 
   3  10   9      274.39      305.66     78.56 o 
   4  10   9       45.39        6.65     54.95 o 
  -6  11   9        5.98       44.96     57.78 o 
  -5  11   9       54.77      148.42     69.95 o 
  -4  11   9        3.65       -2.97     24.15 o 
  -3  11   9        9.29      -11.39     37.25 o 
  -2  11   9       61.36       85.27     48.77 o 
  -1  11   9       56.76      -18.33     38.07 o 
   0  11   9        1.38       -3.20     39.45 o 
   1  11   9        5.15      -16.96     42.43 o 
   2  11   9       63.23       67.93     53.61 o 
   3  11   9       35.98        2.24     50.24 o 
  -4  12   9        2.98       44.23     45.30 o 
  -3  12   9      346.11      325.92     69.74 o 
  -2  12   9       23.70       53.77     47.91 o 
  -1  12   9       11.08      -17.44     38.01 o 
   0  12   9      234.86      285.53     76.44 o 
   1  12   9      171.95      295.12     80.27 o 
   2  12   9      213.32      227.70     79.29 o 
  -4  13   9       14.36       -5.77     46.84 o 
  -3  13   9        1.41       11.18     46.90 o 
  -2  13   9       12.39       61.86     51.35 o 
  -1  13   9      135.88      185.93     67.83 o 
   0  13   9       19.07       12.32     49.41 o 
   1  13   9       35.36      120.14     63.14 o 
  -1 -14  10       10.47       -5.51     52.55 o 
   0 -14  10       64.05       51.92     56.97 o 
   1 -14  10      130.78      169.98     68.40 o 
  -2 -13  10        0.97       30.83     54.71 o 
  -1 -13  10      200.35      244.01     80.62 o 
   0 -13  10       96.33      101.92     62.50 o 
   1 -13  10      185.66       31.41     51.62 o 
   3 -13  10      424.54       56.74     41.58 o 
   4 -13  10        3.04      -46.02     46.02 o 
   5 -13  10       82.70       69.68     59.13 o 
  -3 -12  10       56.90       75.15     52.81 o 
  -2 -12  10        7.09      -15.47     52.73 o 
  -1 -12  10      189.39      251.36     70.99 o 
   0 -12  10       31.89        9.53     51.85 o 
   1 -12  10     1121.84     1187.15    117.98 o 
   2 -12  10        2.86      -29.98     29.98 o 
   3 -12  10      270.72      389.31     72.26 o 
   4 -12  10      299.12      492.23     83.80 o 
   5 -12  10        5.90      -11.12     49.93 o 
  -4 -11  10       75.70      112.42     76.49 o 
  -3 -11  10      343.85      459.87     64.79 o 
  -2 -11  10       11.18      -44.98     44.98 o 
  -1 -11  10       91.13       62.30     54.79 o 
   0 -11  10       65.53       85.30     30.84 o 
   1 -11  10       26.92       18.41     29.16 o 
   2 -11  10       80.27      138.02     49.95 o 
   3 -11  10       37.60       54.24     44.57 o 
   4 -11  10        0.56       25.23     46.20 o 
   5 -11  10       84.66       40.97     53.64 o 
   6 -11  10      111.61      201.15     74.70 o 
  -5 -10  10       40.77       19.72     77.63 o 
  -4 -10  10       32.82       20.55     41.98 o 
  -3 -10  10      475.38      412.46     57.54 o 
  -2 -10  10      835.07      827.61     97.01 o 
  -1 -10  10       51.03       46.47     28.09 o 
   0 -10  10       23.95       49.17     34.89 o 
   1 -10  10       54.88       27.79     23.07 o 
   2 -10  10      322.75      335.22     61.05 o 
   3 -10  10      436.95      475.77     72.94 o 
   4 -10  10     1165.08     1101.29    108.03 o 
   5 -10  10      116.68       90.05     59.43 o 
   6 -10  10       48.79      106.40     63.39 o 
  -5  -9  10       21.19      -36.42     61.68 o 
  -4  -9  10      323.64      363.32     55.60 o 
  -3  -9  10       67.27      102.16     52.51 o 
  -2  -9  10       12.74       -6.78     24.73 o 
  -1  -9  10       93.01      125.77     37.83 o 
   0  -9  10        8.61       64.19     27.69 o 
   1  -9  10        6.14       47.62     36.17 o 
   2  -9  10       85.79      157.85     49.78 o 
   3  -9  10       52.80        9.24     42.28 o 
   4  -9  10       37.05       63.90     45.32 o 
   5  -9  10        1.48       44.00     53.01 o 
   6  -9  10       79.42       57.95     58.93 o 
   7  -9  10        0.64       -5.36     59.78 o 
  -6  -8  10        9.92      -54.18     65.88 o 
  -5  -8  10      145.93       97.29     42.27 o 
  -4  -8  10      125.75      148.21     29.64 o 
  -3  -8  10     1255.62     1333.66     59.84 o 
  -2  -8  10      860.70      885.96     83.34 o 
  -1  -8  10        7.01       10.54     24.11 o 
   0  -8  10       67.96       33.19     61.32 o 
   1  -8  10       61.39        4.57     29.83 o 
   2  -8  10      468.67      369.39     59.74 o 
   3  -8  10      807.05      774.22     82.95 o 
   4  -8  10       13.99       32.12     43.75 o 
   5  -8  10      113.77      110.70     58.19 o 
   6  -8  10       98.53      157.46     67.58 o 
   7  -8  10      403.41      522.82    102.74 o 
  -6  -7  10       14.36       -2.11     70.74 o 
  -5  -7  10       97.22      167.63     74.87 o 
  -4  -7  10      118.06      115.16     37.53 o 
  -3  -7  10      486.56      479.61     37.82 o 
  -2  -7  10      348.84      358.53     48.83 o 
  -1  -7  10       14.79        6.67     24.85 o 
   0  -7  10       29.23       31.79     29.95 o 
   1  -7  10      299.40      398.50     54.89 o 
   2  -7  10       27.35       15.75     32.13 o 
   3  -7  10      219.14      164.67     51.56 o 
   4  -7  10      183.29      154.31     53.25 o 
   5  -7  10        0.00      -30.01     41.51 o 
   6  -7  10      462.82      497.98     90.07 o 
   7  -7  10        1.99       12.57     55.69 o 
  -7  -6  10        6.72      -29.48     65.82 o 
  -6  -6  10       66.90       81.89     75.32 o 
  -5  -6  10        2.14      103.30     71.20 o 
  -4  -6  10      701.02      751.37     90.89 o 
  -3  -6  10      667.70      665.08     41.61 o 
  -2  -6  10      958.93     1062.05     47.97 o 
  -1  -6  10        1.51        5.85     18.19 o 
   0  -6  10      127.48      173.91     44.31 o 
   1  -6  10       19.73       58.77     36.69 o 
   2  -6  10        3.28       48.46     34.58 o 
   3  -6  10      483.46      492.77     67.32 o 
   4  -6  10        7.84       30.69     41.17 o 
   5  -6  10        1.98       27.30     44.80 o 
   6  -6  10       99.13        6.59     47.34 o 
   7  -6  10      468.73      628.54    107.91 o 
  -7  -5  10       92.02      148.14     82.20 o 
  -6  -5  10      352.87      442.26     99.00 o 
  -5  -5  10      777.47      787.03    106.00 o 
  -4  -5  10      262.34      216.80     37.29 o 
  -3  -5  10      659.05      738.35     60.66 o 
  -2  -5  10      630.38      673.25     37.18 o 
  -1  -5  10       21.56       37.50     18.19 o 
   0  -5  10        6.10       13.01     21.38 o 
   1  -5  10      334.64      316.23     49.38 o 
   2  -5  10      609.58      597.59     64.91 o 
   3  -5  10      949.18      980.42     88.36 o 
   4  -5  10       52.08       29.81     49.50 o 
   5  -5  10       40.38      -37.60     37.60 o 
   6  -5  10        0.30      -20.96     41.36 o 
   7  -5  10       64.01      135.41     75.30 o 
   8  -5  10       84.01       54.53     73.58 o 
  -7  -4  10       26.88        2.27     65.49 o 
  -6  -4  10       59.48      229.67     78.68 o 
  -5  -4  10        0.18      -10.18     57.55 o 
  -4  -4  10        1.11      -11.76     23.34 o 
  -3  -4  10     1082.37      987.51     52.55 o 
  -2  -4  10      489.44      526.58     31.96 o 
  -1  -4  10        9.89       17.48     21.71 o 
   0  -4  10     1847.01     1984.73     65.76 o 
   1  -4  10       65.80       38.28     14.43 o 
   2  -4  10      340.78      318.24     53.44 o 
   3  -4  10      440.52      460.30     36.52 o 
   4  -4  10     1096.99     1015.78     47.52 o 
   5  -4  10      362.40      431.14     73.40 o 
   6  -4  10       13.18       26.50     48.57 o 
   7  -4  10       41.08       18.91     65.15 o 
   8  -4  10       38.50       83.01     75.57 o 
  -7  -3  10        3.54        4.35     60.57 o 
  -6  -3  10      318.31      346.72     87.10 o 
  -5  -3  10       12.36       30.38     55.21 o 
  -4  -3  10      569.90      551.30     38.89 o 
  -3  -3  10     1815.91     2135.67     72.72 o 
  -2  -3  10      968.90     1106.50     80.70 o 
  -1  -3  10      384.15      412.26     41.44 o 
   0  -3  10     2183.59     2082.36     65.24 o 
   1  -3  10      145.52      186.46     43.27 o 
   2  -3  10        1.57       15.25     28.86 o 
   3  -3  10      812.66      834.08     36.09 o 
   4  -3  10      157.58      180.42     27.30 o 
   5  -3  10        3.62      -13.02     21.65 o 
   6  -3  10        5.65       35.98     48.57 o 
   7  -3  10       87.45      143.19     72.08 o 
  -8  -2  10       80.93      160.35     84.86 o 
  -7  -2  10       35.07       -1.33     63.00 o 
  -6  -2  10      195.56      217.46     78.00 o 
  -5  -2  10      309.67      324.86     73.12 o 
  -4  -2  10      148.51      197.74     58.51 o 
  -3  -2  10      395.52      357.41     58.95 o 
  -2  -2  10    12892.77    13127.75    402.35 o 
  -1  -2  10     4122.49     4516.05    116.62 o 
   0  -2  10        5.35       21.54     18.96 o 
   1  -2  10     1579.92     1621.86     94.98 o 
   2  -2  10      109.53      115.72     39.95 o 
   3  -2  10     4727.25     4803.55    121.40 o 
   4  -2  10       35.59       25.22     36.46 o 
   5  -2  10      116.46      139.34     33.20 o 
   6  -2  10       34.13       44.01     49.96 o 
   7  -2  10        2.26       -2.07     38.03 o 
  -8  -1  10        0.54       25.40     72.33 o 
  -7  -1  10      215.55      217.37     76.97 o 
  -6  -1  10      133.37      223.92     74.75 o 
  -5  -1  10       11.11       91.76     56.39 o 
  -4  -1  10      190.81      219.15     58.24 o 
  -3  -1  10        7.19       25.21     41.66 o 
  -2  -1  10      196.18      168.79     42.66 o 
  -1  -1  10      265.88      247.10     66.16 o 
   0  -1  10      582.68      654.23     34.98 o 
   1  -1  10      656.34      708.46     61.40 o 
   2  -1  10     2463.77     2358.68    116.16 o 
   3  -1  10      780.61      731.36     42.42 o 
   4  -1  10       19.51       45.42     27.33 o 
   5  -1  10      629.72      612.77     52.04 o 
   6  -1  10        4.17       16.41     25.41 o 
   7  -1  10       93.38      108.80     66.31 o 
  -8   0  10       55.84       56.51     68.09 o 
  -7   0  10        2.38        6.32     57.91 o 
  -6   0  10       59.50       71.63     56.18 o 
  -5   0  10       42.62       63.30     54.09 o 
  -4   0  10      329.26      266.29     59.21 o 
  -3   0  10     4839.82     4835.25    193.35 o 
  -2   0  10     7590.56     7565.01    255.86 o 
  -1   0  10      323.18      338.86     31.78 o 
   0   0  10      108.80       98.12     21.00 o 
   1   0  10        7.86       14.01     29.91 o 
   2   0  10     1183.82     1395.61     86.19 o 
   3   0  10     2179.29     2309.52    122.84 o 
   4   0  10      403.97      417.98     50.56 o 
   5   0  10      732.82      757.11     54.78 o 
   6   0  10      494.32      551.25     70.37 o 
   7   0  10      292.08      307.95     52.92 o 
  -8   1  10       77.99      180.27     81.15 o 
  -7   1  10      543.76      620.27    103.66 o 
  -6   1  10      264.28      231.44     72.91 o 
  -5   1  10       31.67       37.87     47.86 o 
  -4   1  10      440.76      484.18     68.33 o 
  -3   1  10      404.41      385.02     26.44 o 
  -2   1  10       55.60       84.67     37.66 o 
  -1   1  10      501.12      537.21     52.99 o 
   0   1  10      173.41      157.80     24.91 o 
   1   1  10     2358.27     2260.34    106.04 o 
   2   1  10        1.28       18.47     28.92 o 
   3   1  10      818.14      813.95     68.86 o 
   4   1  10      210.89      196.25     28.18 o 
   5   1  10       15.48        7.59     22.37 o 
   6   1  10      113.09       55.89     50.55 o 
   7   1  10        1.39      -26.32     41.79 o 
  -8   2  10      414.77      546.78    111.84 o 
  -7   2  10      706.21      851.29    117.89 o 
  -6   2  10      638.26      696.24     98.79 o 
  -5   2  10       50.89       28.78     50.05 o 
  -4   2  10      498.27      609.98     75.88 o 
  -3   2  10        1.86        5.66     11.65 o 
  -2   2  10     4140.39     4416.59    108.49 o 
  -1   2  10     8875.55     9171.70    293.37 o 
   0   2  10        0.00        9.52     17.40 o 
   1   2  10     1070.34     1142.70     52.37 o 
   2   2  10      190.80      218.46     29.08 o 
   3   2  10     3114.97     3231.80    101.67 o 
   4   2  10       11.51        8.77     24.08 o 
   5   2  10      149.81      141.83     29.57 o 
   6   2  10       61.99       36.80     27.51 o 
   7   2  10        9.28       -5.93     42.15 o 
  -8   3  10       32.62        5.82     56.15 o 
  -7   3  10       16.14       28.98     53.67 o 
  -6   3  10        0.42       15.55     47.74 o 
  -5   3  10      174.41      300.66     64.84 o 
  -4   3  10       16.75       88.26     43.92 o 
  -3   3  10      621.11      619.90     43.17 o 
  -2   3  10      342.32      341.85     29.18 o 
  -1   3  10     1374.22     1502.45     58.58 o 
   0   3  10      469.98      489.58     34.03 o 
   1   3  10     1969.05     1916.42     67.33 o 
   2   3  10       40.33       22.82     20.46 o 
   3   3  10       70.80      106.55     25.86 o 
   4   3  10       38.86       33.48     25.13 o 
   5   3  10       43.51       65.58     26.45 o 
   6   3  10        0.09      -18.01     36.03 o 
   7   3  10      150.90      129.25     44.51 o 
  -8   4  10      164.45      300.61     89.29 o 
  -7   4  10       66.60       56.40     62.97 o 
  -6   4  10      133.31       44.40     56.46 o 
  -5   4  10       79.44       84.04     49.21 o 
  -4   4  10       58.08       41.61     15.44 o 
  -3   4  10      108.99      106.33     22.81 o 
  -2   4  10     1214.10     1155.39     52.50 o 
  -1   4  10     1668.03     1708.74     92.30 o 
   0   4  10      157.04      134.58     31.37 o 
   1   4  10     2259.59     2641.58    134.64 o 
   2   4  10        7.03       12.69     19.34 o 
   3   4  10       73.36       93.72     24.85 o 
   4   4  10      129.90      137.28     30.97 o 
   5   4  10     1029.55     1017.74     72.05 o 
   6   4  10       21.53       80.88     48.84 o 
  -8   5  10       21.11      -10.87     51.52 o 
  -7   5  10       79.04      190.16     71.11 o 
  -6   5  10      183.72      115.12     60.61 o 
  -5   5  10       11.18       36.52     48.72 o 
  -4   5  10       54.26       67.68     19.60 o 
  -3   5  10      159.78      173.23     38.04 o 
  -2   5  10        0.03       16.19     27.33 o 
  -1   5  10      851.64      948.13     67.34 o 
   0   5  10        0.41       23.39     17.10 o 
   1   5  10      237.74      285.70     28.09 o 
   2   5  10      234.42      245.98     27.46 o 
   3   5  10      525.13      520.92     39.84 o 
   4   5  10      186.00      182.44     56.81 o 
   5   5  10        3.51       10.34     43.21 o 
   6   5  10      125.23       64.92     40.65 o 
  -8   6  10      368.23      360.21     90.91 o 
  -7   6  10       98.06      152.17     65.19 o 
  -6   6  10      238.45      324.18     77.29 o 
  -5   6  10       12.16       -7.31     40.54 o 
  -4   6  10       39.26       53.36     22.51 o 
  -3   6  10        2.94       20.22     21.74 o 
  -2   6  10      257.47      201.97     30.89 o 
  -1   6  10     3183.00     3209.32    139.74 o 
   0   6  10      370.61      486.59     32.73 o 
   1   6  10      124.09       94.76     22.00 o 
   2   6  10       74.59       69.97     39.91 o 
   3   6  10        8.20       -0.17     38.00 o 
   4   6  10     1004.52      924.25     98.30 o 
   5   6  10      839.89     1062.33    108.64 o 
   6   6  10      321.19      282.68     58.05 o 
  -8   7  10        0.56       14.09     60.98 o 
  -7   7  10        0.36       50.74     59.57 o 
  -6   7  10      356.62      375.01     84.43 o 
  -5   7  10       69.84      113.98     59.94 o 
  -4   7  10       33.13       32.58     23.92 o 
  -3   7  10       14.23       31.95     48.46 o 
  -2   7  10       14.11       -6.90     25.58 o 
  -1   7  10      129.53       96.14     37.29 o 
   0   7  10        4.19       26.69     34.27 o 
   1   7  10      112.85       42.71     41.63 o 
   2   7  10        0.46       27.68     36.69 o 
   3   7  10       82.69       66.65     45.49 o 
   4   7  10      190.75      100.10     55.21 o 
   5   7  10       58.66       28.76     53.84 o 
  -7   8  10       24.54       -9.62     54.28 o 
  -6   8  10        0.08      -43.45     43.45 o 
  -5   8  10        6.32       -9.00     44.51 o 
  -4   8  10      272.50      274.31     38.31 o 
  -3   8  10       35.06      -12.43     21.44 o 
  -2   8  10      115.35      242.61     47.91 o 
  -1   8  10      393.65      330.02     55.90 o 
   0   8  10      836.56      703.12     77.80 o 
   1   8  10       73.01        3.99     36.52 o 
   2   8  10       29.21       21.64     46.14 o 
   3   8  10      114.73      168.23     63.60 o 
   4   8  10      380.58      370.61     82.95 o 
   5   8  10       17.57       66.85     59.25 o 
  -7   9  10       28.63       67.05     61.77 o 
  -6   9  10      352.09      356.85     88.14 o 
  -5   9  10      273.02      122.58     66.16 o 
  -4   9  10        1.03       -7.93     26.10 o 
  -3   9  10       32.37       13.24     33.70 o 
  -2   9  10      937.58      822.31     80.40 o 
  -1   9  10     1613.03     1508.14    106.18 o 
   0   9  10       52.73       75.62     44.37 o 
   1   9  10      199.06      152.04     55.90 o 
   2   9  10       29.77       82.41     46.01 o 
   3   9  10      237.63      193.07     66.82 o 
   4   9  10       62.54       69.85     55.37 o 
  -7  10  10       16.68       18.55     61.92 o 
  -6  10  10       42.55       76.18     60.01 o 
  -5  10  10      172.20      146.03     67.02 o 
  -4  10  10      422.14      386.10     61.80 o 
  -3  10  10       86.46       86.55     45.47 o 
  -2  10  10      101.76       49.49     40.44 o 
  -1  10  10     4063.75     4199.17    198.13 o 
   0  10  10      439.13      505.69     77.78 o 
   1  10  10      353.45      412.09     78.74 o 
   2  10  10       61.51       -3.35     47.09 o 
   3  10  10      144.55      202.58     72.80 o 
  -6  11  10       14.99      -42.11     53.09 o 
  -5  11  10       28.48      100.56     63.42 o 
  -4  11  10       40.89        5.96     33.28 o 
  -3  11  10        0.48       12.84     42.15 o 
  -2  11  10        0.07        6.88     38.34 o 
  -1  11  10       94.26       28.64     44.86 o 
   0  11  10        3.97       29.00     39.88 o 
   1  11  10       90.38      154.56     63.72 o 
   2  11  10       20.19      -35.00     45.98 o 
   3  11  10        1.98       36.98     56.34 o 
  -4  12  10       44.00       24.09     46.72 o 
  -3  12  10       61.11       54.92     52.14 o 
  -2  12  10      138.37       95.04     51.60 o 
  -1  12  10        6.61       -4.07     43.02 o 
   0  12  10       87.82      195.79     67.41 o 
   1  12  10        4.89       41.05     49.99 o 
   2  12  10        2.82       15.96     49.31 o 
  -4  13  10       32.23       32.98     54.65 o 
  -3  13  10        3.13      -41.85     41.85 o 
  -2  13  10        3.74       11.43     45.88 o 
  -1  13  10        2.30      -26.14     39.03 o 
   0  13  10      112.13       99.64     65.30 o 
  -1 -14  11        3.74       57.23     57.82 o 
   0 -14  11       36.68       49.83     58.17 o 
   1 -14  11       13.59      -14.60     58.36 o 
  -2 -13  11       29.54       -9.52     60.21 o 
  -1 -13  11        5.44       24.35     54.46 o 
   0 -13  11      137.22      246.98     79.35 o 
   1 -13  11      122.28      193.73     67.75 o 
   3 -13  11       12.23      -26.47     48.32 o 
   4 -13  11        0.02       -8.51     48.32 o 
  -3 -12  11       32.22       -8.93     42.96 o 
  -2 -12  11        2.54       42.90     55.66 o 
  -1 -12  11        3.80        2.63     45.26 o 
   0 -12  11       48.26       13.30     51.27 o 
   1 -12  11      158.24      131.03     62.13 o 
   2 -12  11      168.99       -0.54     25.13 o 
   3 -12  11      238.01      249.85     64.95 o 
   4 -12  11      125.51      121.68     59.70 o 
   5 -12  11      164.44      270.35     80.21 o 
  -4 -11  11        2.17       -5.73     48.43 o 
  -3 -11  11       90.91       97.53     45.75 o 
  -2 -11  11       47.98      -21.06     47.67 o 
  -1 -11  11      359.41      464.19     81.36 o 
   0 -11  11        0.57        8.39     27.84 o 
   1 -11  11       82.13       85.79     42.63 o 
   2 -11  11      328.75      350.68     66.96 o 
   3 -11  11      100.12      107.03     52.60 o 
   4 -11  11       14.40       22.17     47.38 o 
   5 -11  11      229.55      297.22     75.00 o 
   6 -11  11      748.23      699.42    106.85 o 
  -5 -10  11      196.81       52.17     79.10 o 
  -4 -10  11       13.83      -37.30     37.30 o 
  -3 -10  11       50.50        5.39     38.25 o 
  -2 -10  11      373.49      443.97     76.68 o 
  -1 -10  11      428.13      403.69     46.48 o 
   0 -10  11      562.15      632.64     54.17 o 
   1 -10  11       17.97        5.16     33.96 o 
   2 -10  11      324.18      383.73     63.87 o 
   3 -10  11      283.40      252.49     63.18 o 
   4 -10  11       69.00       88.66     53.05 o 
   5 -10  11       17.10       52.81     51.12 o 
   6 -10  11      428.97      701.60    109.74 o 
  -5  -9  11       76.30      104.08     76.98 o 
  -4  -9  11      562.68      538.83     62.30 o 
  -3  -9  11      356.88      376.85     39.19 o 
  -2  -9  11        4.88        5.85     34.61 o 
  -1  -9  11       29.92       15.59     26.19 o 
   0  -9  11      773.70      732.86     84.29 o 
   1  -9  11       37.40       26.37     37.42 o 
   2  -9  11       23.11      -31.63     34.88 o 
   3  -9  11       51.78        4.75     36.27 o 
   4  -9  11       62.03       45.54     46.01 o 
   5  -9  11        4.72       84.62     57.75 o 
   6  -9  11       74.87       45.35     60.04 o 
   7  -9  11       18.32       75.85     66.66 o 
  -6  -8  11       83.67      -30.18     69.34 o 
  -5  -8  11       39.76       97.30     70.35 o 
  -4  -8  11       13.40       55.67     27.03 o 
  -3  -8  11       10.59       -1.40     22.68 o 
  -2  -8  11      306.73      317.14     34.15 o 
   0  -8  11      379.92      386.34     41.95 o 
   1  -8  11       53.76       73.40     39.74 o 
   2  -8  11      525.18      477.51     66.86 o 
   3  -8  11        0.59       47.58     42.30 o 
   4  -8  11      533.35      627.60     84.56 o 
   5  -8  11      937.38      724.13     95.46 o 
   6  -8  11        0.67       51.49     57.76 o 
   7  -8  11       18.55       25.95     61.24 o 
  -6  -7  11      402.62      472.21    103.55 o 
  -5  -7  11       84.87      224.09     81.43 o 
  -4  -7  11       29.21        1.44     17.48 o 
  -3  -7  11      199.37      162.97     37.53 o 
  -2  -7  11        8.57       37.31     21.56 o 
  -1  -7  11      686.01      802.63     43.92 o 
   0  -7  11        9.57        0.92     31.74 o 
   1  -7  11       87.94       78.78     39.27 o 
   2  -7  11       79.57      107.29     44.42 o 
   3  -7  11        5.57      -13.25     35.91 o 
   4  -7  11      522.68      558.48     80.92 o 
   5  -7  11       67.34        6.35     41.97 o 
   6  -7  11       52.38       82.81     57.23 o 
   7  -7  11      139.94       85.48     61.50 o 
  -7  -6  11      253.64      231.16     92.87 o 
  -6  -6  11       62.61      130.71     76.13 o 
  -5  -6  11      516.18      446.73     90.05 o 
  -4  -6  11      246.01      248.32     58.24 o 
  -3  -6  11      173.92      199.84     34.78 o 
  -2  -6  11      422.20      454.07     34.63 o 
  -1  -6  11      724.62      789.65     41.38 o 
   0  -6  11      129.67      140.30     28.68 o 
   1  -6  11      505.81      656.74     69.22 o 
   2  -6  11       94.29       50.37     35.92 o 
   3  -6  11      109.82      161.00     51.46 o 
   4  -6  11       19.13       74.49     47.27 o 
   5  -6  11      100.03       65.49     54.07 o 
   6  -6  11      127.74      185.51     69.80 o 
   7  -6  11       15.15       50.83     57.59 o 
  -7  -5  11        5.60      -24.03     60.46 o 
  -6  -5  11      429.59      448.57    100.75 o 
  -5  -5  11     1129.35     1175.14    120.80 o 
  -4  -5  11       12.68       -2.53     26.27 o 
  -3  -5  11       80.39      125.43     70.92 o 
  -2  -5  11      331.35      321.60     29.22 o 
  -1  -5  11      175.05      221.18     31.67 o 
   0  -5  11     1944.75     2131.95    109.54 o 
   1  -5  11        0.24       -9.10     16.34 o 
   2  -5  11      384.02      407.00     58.15 o 
   3  -5  11      298.42      249.84     57.36 o 
   4  -5  11       55.39       59.39     44.82 o 
   5  -5  11      126.42      186.91     62.25 o 
   6  -5  11      167.68      202.80     67.00 o 
   7  -5  11       79.83      109.02     66.07 o 
  -7  -4  11       44.33      -45.31     66.18 o 
  -6  -4  11      627.11      644.48    105.36 o 
  -5  -4  11      306.26      341.50     80.50 o 
  -4  -4  11        3.19       20.89     22.81 o 
  -3  -4  11      727.33      715.73     47.14 o 
  -2  -4  11     1274.52     1390.60     64.35 o 
  -1  -4  11      518.05      462.79     38.27 o 
   0  -4  11     5511.28     5649.64    137.08 o 
   1  -4  11        9.49      -15.63     33.12 o 
   2  -4  11      921.25     1106.17     83.94 o 
   3  -4  11        0.23      -24.75     34.97 o 
   4  -4  11        7.78       35.82     43.39 o 
   5  -4  11       76.00       50.03     44.42 o 
   6  -4  11      189.68      280.78     75.68 o 
   7  -4  11        2.76       34.70     63.09 o 
  -7  -3  11      126.74      146.69     74.70 o 
  -6  -3  11      424.55      372.58     89.64 o 
  -5  -3  11      361.40      349.57     80.18 o 
  -4  -3  11       40.42       53.55     47.71 o 
  -3  -3  11      100.37       50.41     47.17 o 
  -2  -3  11      340.92      273.46     49.96 o 
  -1  -3  11     2037.12     2068.83     72.35 o 
   0  -3  11        1.31       10.35     18.86 o 
   1  -3  11      244.76      275.54     49.06 o 
   2  -3  11      477.52      417.49     55.57 o 
   3  -3  11      114.15      119.34     20.71 o 
   4  -3  11        8.35        0.27     17.27 o 
   5  -3  11        3.65       44.21     48.93 o 
   6  -3  11        0.69       51.40     52.59 o 
   7  -3  11       38.77       12.81     59.90 o 
  -8  -2  11      203.00      363.74    100.93 o 
  -7  -2  11       47.53      130.75     76.39 o 
  -6  -2  11        1.76      -21.37     50.76 o 
  -5  -2  11      166.19      155.89     65.19 o 
  -4  -2  11      711.41      860.67     92.44 o 
  -3  -2  11     2430.72     2572.47    134.10 o 
  -2  -2  11     1092.09     1106.42     78.86 o 
  -1  -2  11     1895.07     1990.23     69.42 o 
   0  -2  11       11.39       -0.49     16.33 o 
   1  -2  11     2094.69     2251.73    115.40 o 
   2  -2  11     1616.22     1478.43     94.57 o 
   3  -2  11     2079.92     2034.37     87.06 o 
   4  -2  11      740.87      787.98     46.87 o 
   5  -2  11      397.98      448.75     44.10 o 
   6  -2  11       63.29      -15.09     46.46 o 
   7  -2  11        0.02        1.03     66.24 o 
  -8  -1  11        4.15       48.04     69.62 o 
  -7  -1  11       22.54      112.50     70.40 o 
  -6  -1  11      123.28       88.10     64.83 o 
  -5  -1  11        1.70       35.82     56.26 o 
  -4  -1  11     1320.32     1215.78    101.30 o 
  -3  -1  11      522.90      372.62     57.56 o 
  -2  -1  11      351.27      287.14     47.44 o 
  -1  -1  11        0.24       -1.33     19.21 o 
   0  -1  11      560.43      615.86     82.58 o 
   1  -1  11     1386.42     1574.92     93.20 o 
   2  -1  11      904.24      889.50     74.10 o 
   3  -1  11      773.30      784.39     43.94 o 
   4  -1  11       38.29       17.07     23.82 o 
   5  -1  11      465.27      419.75     53.80 o 
   6  -1  11       47.64       84.93     37.68 o 
   7  -1  11      122.45      120.24     64.95 o 
  -8   0  11       38.60       91.27     73.33 o 
  -7   0  11       14.81      -17.12     52.99 o 
  -6   0  11       32.41       26.34     51.64 o 
  -5   0  11        3.56      -38.91     38.91 o 
  -4   0  11      174.66      244.46     57.50 o 
  -3   0  11      126.85      124.58     46.45 o 
  -2   0  11      241.57      235.14     46.40 o 
  -1   0  11     4433.47     4522.92    118.90 o 
   0   0  11     2860.90     2709.44     79.24 o 
   1   0  11       27.29      -26.69     29.08 o 
   2   0  11      370.35      427.18     54.44 o 
   3   0  11     2838.62     3179.97    150.62 o 
   4   0  11       11.00       22.19     29.21 o 
   5   0  11      116.30      131.19     29.15 o 
   6   0  11      458.10      527.29     44.23 o 
   7   0  11       34.26       27.68     37.30 o 
  -8   1  11       70.52       -2.18     68.19 o 
  -7   1  11        4.10       40.24     56.42 o 
  -6   1  11      347.64      391.02     84.89 o 
  -5   1  11     1399.92     1434.25    117.80 o 
  -4   1  11      401.49      397.23     68.46 o 
  -3   1  11       27.94       53.39     19.10 o 
  -2   1  11      937.22      858.09     72.38 o 
  -1   1  11       24.27       29.41     21.47 o 
   0   1  11     1578.12     1667.30    103.99 o 
   1   1  11      572.33      552.52     55.65 o 
   2   1  11      294.55      227.34     42.78 o 
   3   1  11      139.34      177.82     32.01 o 
   4   1  11       65.59       14.92     21.39 o 
   5   1  11        0.03       -1.22     23.20 o 
   6   1  11        4.73      -11.72     25.50 o 
   7   1  11      296.92      400.45     75.83 o 
  -8   2  11       34.83       31.49     65.05 o 
  -7   2  11      662.24      663.14    105.37 o 
  -6   2  11      322.27      399.33     83.23 o 
  -5   2  11      475.49      479.02     79.53 o 
  -4   2  11     1245.68     1223.51     96.52 o 
  -3   2  11       27.57       11.50     13.32 o 
  -2   2  11     5978.33     6368.35    146.46 o 
  -1   2  11     3713.61     3848.71     84.08 o 
   0   2  11     2786.43     2956.91     86.87 o 
   1   2  11       95.88       75.53     23.22 o 
   2   2  11       55.21       48.92     21.82 o 
   3   2  11       36.52       54.63     24.85 o 
   4   2  11        6.69       50.51     27.85 o 
   5   2  11      190.52       75.77     55.53 o 
   6   2  11       76.66       60.49     26.76 o 
   7   2  11      641.94      539.71     83.64 o 
  -8   3  11        6.55       89.08     68.17 o 
  -7   3  11      196.90      240.12     81.13 o 
  -6   3  11      238.21      289.32     76.31 o 
  -5   3  11        1.36      -11.04     42.47 o 
  -4   3  11       24.57       91.00     45.76 o 
  -3   3  11      298.34      319.08     26.63 o 
  -2   3  11       16.42       -3.27     15.98 o 
  -1   3  11      910.40     1027.83     83.49 o 
   0   3  11      479.42      532.32     36.49 o 
   1   3  11     5934.61     6111.26    160.34 o 
   2   3  11      108.89      104.10     57.42 o 
   3   3  11       38.44       11.70     24.61 o 
   4   3  11      301.81      308.24     38.60 o 
   5   3  11       32.09        1.83     27.21 o 
   6   3  11        2.86       79.53     38.06 o 
   7   3  11        0.52      -17.20     53.48 o 
  -8   4  11      162.02      191.47     78.18 o 
  -7   4  11      141.14      135.83     71.88 o 
  -6   4  11        0.30        7.88     44.64 o 
  -5   4  11      115.68      112.78     54.05 o 
  -4   4  11       58.44       50.03     15.77 o 
  -3   4  11      106.03      118.99     22.37 o 
  -2   4  11       23.48       18.47     19.19 o 
  -1   4  11     1463.94     1521.39     63.36 o 
   0   4  11      748.94      743.11     41.88 o 
   1   4  11      781.11      755.85     43.87 o 
   2   4  11       62.62       40.01     22.12 o 
   3   4  11      955.82      969.35     54.78 o 
   4   4  11      158.31      163.19     32.96 o 
   5   4  11       62.84       48.26     47.60 o 
   6   4  11        8.54       83.74     42.29 o 
  -8   5  11        6.32      136.99     66.31 o 
  -7   5  11       69.13       70.08     61.05 o 
  -6   5  11       81.22       87.42     54.62 o 
  -5   5  11        4.40       19.31     47.32 o 
  -4   5  11       25.02       16.96     18.54 o 
  -3   5  11       66.52       70.66     29.34 o 
  -2   5  11        2.49      -11.57     17.18 o 
  -1   5  11       76.92       74.52     31.71 o 
   0   5  11       91.51      116.55     22.45 o 
   1   5  11      306.31      300.27     41.60 o 
   2   5  11       82.97       70.80     23.19 o 
   3   5  11      179.09      184.43     49.92 o 
   4   5  11      295.22      338.55     66.27 o 
   5   5  11      281.92      266.22     65.89 o 
   6   5  11       62.68      118.28     54.77 o 
  -8   6  11        1.67      -39.45     51.42 o 
  -7   6  11        0.04       40.04     55.00 o 
  -6   6  11      450.48      484.53     88.90 o 
  -5   6  11      712.42      777.08     97.52 o 
  -4   6  11     2544.62     2580.93    125.93 o 
  -3   6  11      158.44      168.05     29.52 o 
  -2   6  11       68.43       65.74     26.68 o 
  -1   6  11        9.40       -1.93     23.59 o 
   0   6  11        9.82        7.50     16.65 o 
   1   6  11       30.12        9.13     17.45 o 
   2   6  11        0.21      -25.93     25.93 o 
   3   6  11      737.29      672.86     81.80 o 
   4   6  11        3.90       32.27     42.52 o 
   5   6  11      156.59      103.55     56.69 o 
   6   6  11      216.24      175.01     52.51 o 
  -7   7  11       25.16       29.37     60.31 o 
  -6   7  11      473.42      493.61     88.82 o 
  -5   7  11        7.71       98.32     60.62 o 
  -4   7  11        3.62       24.61     23.65 o 
  -3   7  11      253.75      284.10     38.32 o 
  -2   7  11       15.75       42.48     32.30 o 
  -1   7  11        2.12       13.38     18.53 o 
   0   7  11       15.90       14.15     31.76 o 
   1   7  11      268.81      244.77     54.48 o 
   2   7  11       82.84       35.90     42.14 o 
   3   7  11      145.23      219.73     60.18 o 
   4   7  11       61.62       54.41     44.95 o 
   5   7  11        0.02      -36.45     38.50 o 
  -7   8  11       19.09      -49.86     49.86 o 
  -6   8  11       73.74        8.41     55.46 o 
  -5   8  11      262.95      371.11     85.01 o 
  -4   8  11     1102.45     1108.25     66.13 o 
  -3   8  11       18.98      -11.03     24.10 o 
  -2   8  11     1052.64     1151.13     87.56 o 
  -1   8  11      466.97      421.10     60.80 o 
   0   8  11      113.75      148.12     48.75 o 
   1   8  11      278.04      356.94     65.87 o 
   2   8  11      525.71      383.96     71.59 o 
   3   8  11      215.36      255.85     69.05 o 
   4   8  11       61.92       34.95     51.54 o 
   5   8  11       51.17       19.50     56.47 o 
  -7   9  11       35.45       18.05     56.95 o 
  -6   9  11        1.64       92.85     65.20 o 
  -5   9  11        4.88       -1.26     51.37 o 
  -4   9  11      161.32      112.88     36.02 o 
  -3   9  11       84.24       95.76     39.95 o 
  -2   9  11      136.18      139.42     46.25 o 
  -1   9  11      541.98      489.96     70.33 o 
   0   9  11      106.57      141.04     51.76 o 
   1   9  11        3.37       23.36     42.45 o 
   2   9  11       53.06       -3.85     43.48 o 
   3   9  11        0.01        6.64     39.97 o 
   4   9  11       47.76       34.59     56.14 o 
  -6  10  11       32.55       37.95     66.78 o 
  -5  10  11        0.04      -13.74     52.49 o 
  -4  10  11       35.20       28.99     38.45 o 
  -3  10  11      357.55      416.99     65.55 o 
  -2  10  11       59.11       48.12     42.60 o 
  -1  10  11        1.90      -35.39     35.39 o 
   0  10  11      275.72      299.39     67.12 o 
   1  10  11      231.03      245.47     65.83 o 
   2  10  11      262.92      309.63     74.21 o 
   3  10  11       29.73       56.11     51.65 o 
  -6  11  11        2.16       53.83     69.09 o 
  -5  11  11       18.87       13.98     61.76 o 
  -4  11  11       57.74       26.68     42.62 o 
  -3  11  11       14.83       11.57     40.87 o 
  -2  11  11       28.15      -26.56     37.84 o 
  -1  11  11       30.56       88.92     50.81 o 
   0  11  11       15.47      -11.43     41.48 o 
   1  11  11      208.26      164.98     63.09 o 
   2  11  11      226.00      206.20     71.12 o 
  -3  12  11        0.12       -7.08     38.66 o 
  -2  12  11       20.09       38.74     47.38 o 
  -1  12  11       74.32       97.67     55.19 o 
   0  12  11       28.30       94.20     56.77 o 
   1  12  11        0.06       19.79     50.35 o 
  -3  13  11        0.32       37.06     48.76 o 
  -2  13  11       19.31       15.10     49.82 o 
  -1  13  11        8.12      -43.57     43.57 o 
   0  13  11        0.72      -40.26     40.26 o 
   0 -14  12        0.45       16.94     58.51 o 
  -2 -13  12       11.78       11.96     80.26 o 
  -1 -13  12       12.98       -4.17     57.48 o 
   0 -13  12        0.07        3.28     53.19 o 
   3 -13  12      133.26      182.54     66.79 o 
   4 -13  12      110.93      147.79     67.19 o 
  -3 -12  12        1.39       15.10    110.97 o 
  -2 -12  12      231.18      344.84     60.16 o 
  -1 -12  12        0.38       65.40     57.87 o 
   0 -12  12       12.53      -42.02     42.02 o 
   1 -12  12       31.08       58.61     45.09 o 
   2 -12  12       33.42      101.16     52.84 o 
   3 -12  12        4.13      -18.36     39.83 o 
   4 -12  12       98.71      134.41     64.25 o 
   5 -12  12       36.51       36.06     58.05 o 
  -4 -11  12       75.96       67.69     46.08 o 
  -3 -11  12       24.67       60.85     55.34 o 
  -2 -11  12        8.13       23.12     82.59 o 
  -1 -11  12        3.24      -18.29     46.16 o 
   0 -11  12      164.78      172.41     39.32 o 
   1 -11  12      186.59        2.49     22.54 o 
   2 -11  12      157.17      135.73     53.46 o 
   3 -11  12       73.92       57.44     49.66 o 
   4 -11  12        1.34      -26.15     44.35 o 
   5 -11  12       31.68      -29.37     48.38 o 
   6 -11  12      173.29      191.60     76.07 o 
  -5 -10  12      276.83      456.87    108.35 o 
  -4 -10  12       37.64       -9.32     37.49 o 
  -3 -10  12       15.35       49.75     39.83 o 
  -2 -10  12       98.98       91.43     30.09 o 
  -1 -10  12       14.13       55.68     33.70 o 
   0 -10  12      372.66      396.73     46.19 o 
   1 -10  12      113.99      100.48     46.15 o 
   2 -10  12      151.63      229.46     58.50 o 
   3 -10  12       15.15       21.86     45.61 o 
   4 -10  12       33.82      -20.53     43.57 o 
   5 -10  12      176.91      113.53     58.41 o 
   6 -10  12       13.35       20.06     59.46 o 
  -5  -9  12      380.02      329.79     96.59 o 
  -4  -9  12        1.45       69.07     39.89 o 
  -3  -9  12      288.23      322.45     37.64 o 
  -2  -9  12      101.18       95.13     28.30 o 
  -1  -9  12       53.15       25.78     26.57 o 
   0  -9  12       70.37       76.08     41.05 o 
   1  -9  12     1060.66      955.25     88.71 o 
   2  -9  12     1593.25     1388.19    107.30 o 
   3  -9  12      172.09      131.59     53.73 o 
   4  -9  12        3.40       25.01     48.11 o 
   5  -9  12       28.04       73.90     57.42 o 
   6  -9  12      146.46      266.88     82.99 o 
   7  -9  12       32.80      -18.37     55.88 o 
  -6  -8  12       53.88       -1.82     71.92 o 
  -5  -8  12       93.41       28.90     63.96 o 
  -4  -8  12       70.24       48.39     27.13 o 
  -3  -8  12      864.17      958.11     61.43 o 
  -2  -8  12      115.43       48.61     44.25 o 
  -1  -8  12     2516.34     2493.70     78.55 o 
   0  -8  12       82.09      122.35     45.68 o 
   1  -8  12      660.74      752.95     77.70 o 
   2  -8  12       56.99       72.61     43.10 o 
   3  -8  12       65.87       76.07     48.72 o 
   4  -8  12     1117.94      945.09    103.36 o 
   5  -8  12       88.61       86.13     55.98 o 
   6  -8  12      276.59      197.95     77.82 o 
   7  -8  12      176.09      135.09     71.09 o 
  -6  -7  12       42.13      169.76     79.30 o 
  -5  -7  12        0.01      -22.95     57.31 o 
  -4  -7  12     1443.66     1278.29     58.90 o 
  -3  -7  12     1685.72     1555.67     84.78 o 
  -2  -7  12       57.99       47.32     38.67 o 
  -1  -7  12      227.63      277.09     38.89 o 
   0  -7  12      314.47      348.47     38.14 o 
   1  -7  12      471.42      524.94     66.35 o 
   2  -7  12       57.33       47.77     40.83 o 
   3  -7  12       28.45       23.41     38.41 o 
   4  -7  12       25.89       63.12     45.42 o 
   5  -7  12      151.72      208.23     64.84 o 
   6  -7  12      835.99      717.35    105.21 o 
   7  -7  12      249.81      257.88     86.22 o 
  -6  -6  12       28.78       -9.25     62.25 o 
  -5  -6  12      260.03      200.18     78.06 o 
  -4  -6  12       79.53      104.69     32.65 o 
  -3  -6  12      143.09      126.97     26.63 o 
  -2  -6  12      890.71      885.25     45.49 o 
  -1  -6  12      332.93      469.60     59.73 o 
   0  -6  12       14.73       53.11     48.86 o 
   1  -6  12      159.28      199.90     27.23 o 
   2  -6  12      125.92      103.98     42.95 o 
   3  -6  12     1080.77     1103.69    100.09 o 
   4  -6  12       41.42      111.50     50.14 o 
   5  -6  12        0.42       90.56     55.59 o 
   6  -6  12       18.60       27.92     54.02 o 
   7  -6  12        1.02      -41.99     54.54 o 
  -7  -5  12       70.88      123.59     76.69 o 
  -6  -5  12        0.87      -43.13     61.35 o 
  -5  -5  12        0.73       66.84     64.35 o 
  -4  -5  12        4.81      -17.04     25.74 o 
  -3  -5  12      244.51      283.86     30.15 o 
  -2  -5  12        8.48       50.27     25.75 o 
  -1  -5  12       35.13       55.14     25.62 o 
   0  -5  12      101.47      117.30     25.42 o 
   1  -5  12     1073.38     1135.90     43.66 o 
   2  -5  12      536.72      565.31     67.88 o 
   3  -5  12       21.49       53.29     38.97 o 
   4  -5  12        1.00        1.25     40.25 o 
   5  -5  12       74.94       98.69     58.37 o 
   6  -5  12       48.82      131.62     60.43 o 
   7  -5  12       24.48      -49.43     49.43 o 
  -7  -4  12      147.90      222.14     91.74 o 
  -6  -4  12      253.11      192.88     75.34 o 
  -5  -4  12       90.52       60.88     62.03 o 
  -4  -4  12      457.29      536.00     84.74 o 
  -3  -4  12     2127.98     2205.77    130.89 o 
  -2  -4  12       14.04       -3.52     23.69 o 
  -1  -4  12     2879.33     2966.43    139.18 o 
   0  -4  12     1699.25     1673.82     61.15 o 
   1  -4  12      891.74     1049.31     85.40 o 
   2  -4  12     1126.54     1102.47     87.96 o 
   3  -4  12       19.18       27.48     38.66 o 
   4  -4  12       45.83      -11.89     38.27 o 
   5  -4  12       22.19       84.86     53.36 o 
   6  -4  12        2.68      -30.84     47.38 o 
   7  -4  12        9.55       10.68     57.14 o 
  -7  -3  12       39.31      135.77     74.39 o 
  -6  -3  12       39.40       27.60     63.13 o 
  -5  -3  12        2.11      -47.65     47.65 o 
  -4  -3  12       79.79       25.83     46.05 o 
  -3  -3  12      673.55      786.73     81.43 o 
  -2  -3  12     2387.81     2591.23    125.13 o 
  -1  -3  12       62.80       53.58     23.03 o 
   0  -3  12     1860.96     1986.97     65.81 o 
   1  -3  12     1616.44     1766.44    105.69 o 
   2  -3  12      158.80      155.53     42.99 o 
   3  -3  12      559.39      470.38     65.60 o 
   4  -3  12       30.46       58.51     44.19 o 
   5  -3  12        0.02       46.90     47.71 o 
   6  -3  12        0.36      -11.19     48.82 o 
   7  -3  12        7.05       54.90     55.30 o 
  -8  -2  12        1.23       61.82     72.90 o 
  -7  -2  12      131.04      113.50     80.88 o 
  -6  -2  12      324.29      257.40     77.06 o 
  -5  -2  12      407.36      370.05     80.11 o 
  -4  -2  12      213.57      230.46     61.47 o 
  -3  -2  12        8.97       80.76     45.08 o 
  -2  -2  12      844.62      909.60     73.30 o 
  -1  -2  12     2804.11     2800.90     86.77 o 
   0  -2  12     1834.60     1926.22     90.69 o 
   1  -2  12      643.49      789.64     73.15 o 
   2  -2  12      142.29       80.96     40.52 o 
   3  -2  12     2225.71     2312.17     71.43 o 
   4  -2  12       89.65      118.33     26.79 o 
   5  -2  12      133.69      122.85     55.38 o 
   6  -2  12       14.07      -13.27     47.83 o 
   7  -2  12       17.17       18.88     60.28 o 
  -8  -1  12       16.65      -30.43     60.35 o 
  -7  -1  12        9.90      -10.74     61.05 o 
  -6  -1  12      256.18      258.57     76.29 o 
  -5  -1  12       49.49       33.30     51.18 o 
  -4  -1  12       51.40        8.34     45.30 o 
  -3  -1  12      211.00      201.09     50.46 o 
  -2  -1  12      455.98      582.27     60.33 o 
  -1  -1  12       96.90       91.69     33.19 o 
   0  -1  12        6.18       20.54     17.41 o 
   1  -1  12     1703.67     1851.50    104.53 o 
   2  -1  12     2913.21     2934.75    139.12 o 
   3  -1  12       49.66       31.85     21.27 o 
   4  -1  12        5.70       16.81     27.19 o 
   5  -1  12      163.42      125.34     57.05 o 
   6  -1  12       30.23       24.26     34.69 o 
   7  -1  12        3.96      -14.93     35.92 o 
  -8   0  12      701.46      692.62    122.65 o 
  -7   0  12      111.04      168.51     72.56 o 
  -6   0  12       33.91       56.30     55.05 o 
  -5   0  12     1007.97      939.70    100.44 o 
  -4   0  12      201.42      143.29     51.55 o 
  -3   0  12      818.41      888.70     80.19 o 
  -2   0  12       60.65       59.15     35.55 o 
  -1   0  12     3726.32     3648.23    118.09 o 
   0   0  12      141.39      180.46     42.12 o 
   1   0  12      530.06      538.00     59.68 o 
   2   0  12        5.31       -7.40     31.10 o 
   3   0  12      599.49      598.83     68.98 o 
   4   0  12        0.37       19.20     25.67 o 
   5   0  12       95.50       63.00     25.25 o 
   6   0  12       53.58       91.16     37.68 o 
   7   0  12      121.26       59.58     42.79 o 
  -8   1  12       91.81      209.58     90.37 o 
  -7   1  12       64.23      -13.49     57.30 o 
  -6   1  12      157.62      133.97     66.10 o 
  -5   1  12     1431.13     1321.07    111.91 o 
  -4   1  12        1.54      -37.26     37.26 o 
  -3   1  12      486.90      535.52     31.14 o 
  -2   1  12      367.95      397.77     56.40 o 
  -1   1  12      452.55      443.93     51.60 o 
   0   1  12      327.91      307.80     30.64 o 
   1   1  12       26.28       75.75     32.39 o 
   2   1  12      476.51      483.55     55.97 o 
   3   1  12      192.55      209.48     33.92 o 
   4   1  12      789.23      841.17     46.52 o 
   5   1  12       19.52       23.37     24.09 o 
   6   1  12        0.39      -20.22     30.76 o 
   7   1  12       16.05       19.64     39.17 o 
  -8   2  12        9.26       44.92     67.51 o 
  -7   2  12      287.78      488.45     98.58 o 
  -6   2  12       61.04       71.28     61.01 o 
  -5   2  12       49.04       80.04     56.57 o 
  -4   2  12      704.27      741.19     82.86 o 
  -3   2  12      213.45      191.55     21.08 o 
  -2   2  12        1.23        7.68     17.50 o 
  -1   2  12      226.66      252.84     24.00 o 
   0   2  12     6946.18     7362.26    169.99 o 
   1   2  12      417.05      441.73     36.70 o 
   2   2  12      347.92      328.36     43.10 o 
   3   2  12       36.08       57.07     26.60 o 
   4   2  12      235.91      256.98     38.06 o 
   5   2  12      177.29      196.90     33.13 o 
   6   2  12        6.80       17.99     27.49 o 
   7   2  12       25.99       13.09     48.04 o 
  -8   3  12      109.21       57.12     73.16 o 
  -7   3  12       38.67       99.62     64.23 o 
  -6   3  12       35.06       -6.04     51.48 o 
  -5   3  12      167.94      146.56     61.63 o 
  -4   3  12      247.08      214.76     57.20 o 
  -3   3  12      115.20      131.38     21.25 o 
  -2   3  12       58.83       56.75     20.30 o 
  -1   3  12      726.04      743.41     36.13 o 
   0   3  12     1014.10     1020.26     49.52 o 
   1   3  12      672.83      736.18     45.24 o 
   2   3  12      118.10      169.75     28.43 o 
   3   3  12      188.11      246.76     34.70 o 
   4   3  12       35.46        8.78     24.42 o 
   5   3  12        0.67        2.59     24.44 o 
   6   3  12       36.90       27.90     35.97 o 
  -8   4  12      202.57      148.31     79.31 o 
  -7   4  12      658.98      587.98    101.44 o 
  -6   4  12      968.89     1079.82    117.23 o 
  -4   4  12        6.49      -10.41     42.60 o 
  -3   4  12     1106.21     1180.58     52.60 o 
  -2   4  12      207.35      263.83     30.64 o 
  -1   4  12        0.37      -14.88     16.47 o 
   0   4  12      414.91      396.15     33.87 o 
   1   4  12       72.48      108.29     25.21 o 
   2   4  12       18.34       27.25     21.30 o 
   3   4  12      110.32       68.85     39.07 o 
   4   4  12      486.39      450.27     45.87 o 
   5   4  12        2.59       37.89     46.58 o 
   6   4  12        3.25        4.88     38.66 o 
  -8   5  12       15.80       51.65     60.06 o 
  -7   5  12        7.04       18.43     59.78 o 
  -6   5  12        3.06       66.25     55.55 o 
  -5   5  12      200.19      187.31     61.36 o 
  -4   5  12       82.68       53.45     28.76 o 
  -3   5  12      133.77      133.79     33.01 o 
  -2   5  12        8.15       -3.58     17.76 o 
  -1   5  12       23.03       22.02     19.43 o 
   0   5  12      227.31      236.37     95.96 o 
   1   5  12      898.61      908.96     48.91 o 
   2   5  12      330.04      286.04     32.59 o 
   3   5  12      389.80      296.12     62.37 o 
   4   5  12      190.56      174.52     56.63 o 
   5   5  12      157.06      135.78     55.24 o 
   6   5  12       64.67       84.00     44.91 o 
  -8   6  12       44.42        1.40     62.01 o 
  -7   6  12       38.04       69.16     60.58 o 
  -6   6  12      297.16      318.75     79.67 o 
  -5   6  12        0.01       -9.66     46.60 o 
  -4   6  12      116.64      135.55     27.34 o 
  -3   6  12     1957.41     2014.84     79.59 o 
  -2   6  12      611.17      567.70    100.23 o 
  -1   6  12      106.65      136.51     25.29 o 
   0   6  12      190.36      187.27     27.39 o 
   1   6  12        3.51       23.82     35.30 o 
   2   6  12      329.53      276.83     60.15 o 
   3   6  12      100.03       82.85     47.03 o 
   4   6  12       27.94       -1.09     43.61 o 
   5   6  12      424.96      301.19     75.43 o 
  -7   7  12        0.18      146.89     73.33 o 
  -6   7  12      525.44      575.53     96.58 o 
  -5   7  12      107.83       88.06     62.08 o 
  -4   7  12       53.36       47.73     26.60 o 
  -3   7  12       10.84        6.36     22.83 o 
  -2   7  12       92.03      105.35     36.30 o 
  -1   7  12       42.44       32.92     20.50 o 
   0   7  12       15.02        5.79     33.45 o 
   1   7  12       18.92       12.11     35.45 o 
   2   7  12      110.51      113.06     47.69 o 
   3   7  12        0.09       -8.85     34.96 o 
   4   7  12      121.78      114.54     54.87 o 
   5   7  12      249.00      306.96     77.96 o 
  -7   8  12       33.36       30.47     62.90 o 
  -6   8  12       82.61      163.53     76.94 o 
  -5   8  12       20.38      -13.08     45.51 o 
  -4   8  12      629.04      752.09     93.94 o 
  -3   8  12      199.99      238.02     40.19 o 
  -2   8  12      649.70      628.90     69.84 o 
  -1   8  12      397.03      409.71     61.46 o 
   0   8  12      746.97      815.61     85.14 o 
   1   8  12        0.67        6.47     33.89 o 
   2   8  12       23.09       79.65     50.51 o 
   3   8  12       12.64       32.00     43.91 o 
   4   8  12      231.46      321.70     78.80 o 
  -7   9  12      228.47      265.57     91.29 o 
  -6   9  12       52.94       33.40     58.71 o 
  -5   9  12       59.66       13.77     59.59 o 
  -4   9  12      336.92      371.29     47.20 o 
  -3   9  12        0.04       17.27     27.92 o 
  -2   9  12     1526.92     1406.72    102.57 o 
  -1   9  12     1046.24      964.74     91.52 o 
   0   9  12      366.83      423.43     69.81 o 
   1   9  12      795.20      837.72     94.15 o 
   2   9  12        4.85       21.09     41.98 o 
   3   9  12        0.10       16.23     47.56 o 
   4   9  12       18.30       58.67     52.85 o 
  -6  10  12        1.34      -14.58     56.16 o 
  -5  10  12        5.07      -46.45     50.24 o 
  -3  10  12        2.31       35.83     41.58 o 
  -2  10  12      459.68      471.13     71.24 o 
  -1  10  12      321.82      293.03     64.73 o 
   0  10  12        1.23      -30.29     34.87 o 
   1  10  12      367.31      397.41     78.04 o 
   2  10  12       94.57       69.35     55.93 o 
   3  10  12      410.16      233.59     76.31 o 
  -6  11  12       15.90      -21.48     57.24 o 
  -5  11  12       15.53      -23.51     57.46 o 
  -3  11  12       27.82       -7.18     39.29 o 
  -2  11  12       57.96        4.29     42.05 o 
  -1  11  12       52.14       51.29     47.19 o 
   0  11  12      124.82      188.86     62.10 o 
   1  11  12       24.26       61.96     54.60 o 
   2  11  12      149.56      146.94     71.02 o 
  -3  12  12      245.67      264.89     70.48 o 
  -2  12  12        0.04       45.54     50.20 o 
  -1  12  12        5.91      -32.39     41.55 o 
   0  12  12        0.40      -36.22     43.13 o 
   1  12  12      853.40      885.92    111.97 o 
  -3  13  12        0.02      -28.10     49.22 o 
  -2  13  12       82.95      137.87     63.76 o 
  -1  13  12       73.26       39.43     52.96 o 
   0 -14  13       84.44       88.26     66.25 o 
  -2 -13  13        2.40      -40.24     40.24 o 
  -1 -13  13      132.10      157.07     71.01 o 
   0 -13  13        2.49      -46.31     53.09 o 
   3 -13  13       29.24       14.17     50.97 o 
   4 -13  13       98.70      171.32     73.83 o 
  -3 -12  13       64.32       74.68     46.49 o 
  -2 -12  13      132.69       42.50     44.00 o 
  -1 -12  13      587.50      744.14    101.21 o 
   1 -12  13        0.05        5.10     35.18 o 
   2 -12  13       16.05       58.58     46.59 o 
   3 -12  13        0.04      -44.69     44.69 o 
   4 -12  13       20.19       54.12     53.91 o 
   5 -12  13       61.05       47.33     63.60 o 
  -4 -11  13        5.26       -6.68     42.25 o 
  -3 -11  13      409.41      367.98     58.59 o 
  -2 -11  13       23.39       31.59     39.65 o 
  -1 -11  13       10.08       40.50     51.19 o 
   0 -11  13        7.49      -31.39     31.39 o 
   1 -11  13        0.01        6.86     39.68 o 
   2 -11  13       65.47       84.54     50.57 o 
   3 -11  13       69.69       89.41     55.09 o 
   4 -11  13        0.15      -19.95     44.37 o 
   5 -11  13        0.07       59.59     59.00 o 
  -4 -10  13       19.47       17.99     39.96 o 
  -3 -10  13      273.17      296.27     84.88 o 
  -2 -10  13      271.68      290.35     38.18 o 
  -1 -10  13     2082.36     2102.15     77.66 o 
   0 -10  13       24.80       44.78     38.38 o 
   1 -10  13       33.90       52.08     41.99 o 
   2 -10  13      477.93      500.32     75.13 o 
   3 -10  13       27.06       18.51     46.20 o 
   4 -10  13       29.59      -30.94     43.63 o 
   5 -10  13       19.68       -8.29     47.42 o 
   6 -10  13        1.41       57.01     60.09 o 
  -5  -9  13      102.03       61.35     67.46 o 
  -4  -9  13      193.51      237.11    112.89 o 
  -3  -9  13      593.90      621.62     62.87 o 
  -2  -9  13     2503.51     2480.11     83.34 o 
  -1  -9  13      895.37      975.89     53.00 o 
   0  -9  13      129.16      184.47     54.77 o 
   1  -9  13      551.95      542.58     71.20 o 
   2  -9  13      447.30      570.37     76.46 o 
   3  -9  13      388.97      407.38     73.95 o 
   4  -9  13      778.66      713.09     96.89 o 
   5  -9  13       92.97       68.85     58.49 o 
   6  -9  13        6.88       -6.92     58.58 o 
  -6  -8  13      140.80      112.80     83.53 o 
  -5  -8  13       50.20       72.31     71.49 o 
  -4  -8  13       79.66       18.81     29.23 o 
  -3  -8  13      405.04      282.75     53.89 o 
  -2  -8  13      137.67      158.65     52.96 o 
  -1  -8  13     3257.86     3156.18    119.82 o 
   0  -8  13     2055.29     2088.07     83.39 o 
   1  -8  13     1832.26     1863.90    120.94 o 
   2  -8  13       70.22      122.70     48.66 o 
   3  -8  13     1028.23     1148.02    106.79 o 
   4  -8  13      354.08      602.81     89.30 o 
   5  -8  13        1.82      -39.61     42.09 o 
   6  -8  13      473.02      575.63    104.62 o 
   7  -8  13       13.76       48.73     62.77 o 
  -6  -7  13       78.41      161.16     84.49 o 
  -5  -7  13      210.64      219.17     81.94 o 
  -4  -7  13       46.58       50.40     26.73 o 
  -3  -7  13        7.10      -21.30     21.30 o 
  -2  -7  13      928.14      889.63     53.43 o 
  -1  -7  13      430.97      419.36     43.81 o 
   0  -7  13      138.52      135.98     40.08 o 
   1  -7  13       93.25       75.85     25.41 o 
   2  -7  13        1.72       -5.52     30.56 o 
   3  -7  13      116.59       99.45     48.95 o 
   4  -7  13       95.83      110.94     55.75 o 
   5  -7  13        7.40      -25.26     43.05 o 
   6  -7  13      339.00      304.66     84.09 o 
   7  -7  13      389.12      555.91    107.59 o 
  -6  -6  13      340.63      333.08     95.26 o 
  -5  -6  13      419.67      468.34     91.26 o 
  -4  -6  13       31.15       47.24     53.31 o 
  -3  -6  13     1169.54     1191.40     53.76 o 
  -2  -6  13      169.67      201.25     35.17 o 
  -1  -6  13      720.29      793.64     51.61 o 
   0  -6  13      394.71      433.47     38.00 o 
   1  -6  13      506.68      563.94     87.78 o 
   2  -6  13       39.17       30.08     38.36 o 
   3  -6  13        5.91       -7.06     40.06 o 
   4  -6  13       27.12       64.05     46.19 o 
   5  -6  13      574.81      555.79     90.47 o 
   6  -6  13       25.38      -16.27     46.98 o 
   7  -6  13        6.35        7.55     60.52 o 
  -7  -5  13       26.15      116.55     77.90 o 
  -6  -5  13       13.55       46.76     61.23 o 
  -5  -5  13        0.61      -47.45     55.68 o 
  -4  -5  13       97.19       34.02     51.60 o 
  -3  -5  13        3.33        5.17     26.83 o 
  -2  -5  13       29.43        6.63     23.42 o 
  -1  -5  13       15.46       15.29     23.98 o 
   0  -5  13       24.23       20.00     24.48 o 
   1  -5  13       15.91       18.39     15.40 o 
   2  -5  13     1824.92     1813.02    116.22 o 
   3  -5  13      336.02      330.53     61.98 o 
   4  -5  13       34.52       23.47     45.47 o 
   5  -5  13       60.45       -5.40     46.77 o 
   6  -5  13        0.07       52.78     57.30 o 
   7  -5  13      164.85      222.48     76.24 o 
  -7  -4  13      519.36      501.62    109.43 o 
  -6  -4  13      148.11       74.18     73.29 o 
  -5  -4  13      129.61       44.23     59.84 o 
  -4  -4  13       46.14      223.08     66.28 o 
  -3  -4  13        4.83       -1.99     42.82 o 
  -2  -4  13      166.57      199.33     43.24 o 
  -1  -4  13     2235.04     2405.90     83.23 o 
   0  -4  13      364.59      429.81     44.14 o 
   1  -4  13     1938.02     2334.14    130.22 o 
   2  -4  13       90.43       92.48     39.87 o 
   3  -4  13      112.74       85.40     45.57 o 
   4  -4  13      238.98      335.65     69.73 o 
   5  -4  13       26.31       56.07     48.04 o 
   6  -4  13       77.33       22.32     56.83 o 
   7  -4  13        1.62       -1.97     51.26 o 
  -7  -3  13      157.46       71.98     66.94 o 
  -6  -3  13        0.44      -13.80     55.10 o 
  -5  -3  13        7.43      -47.46     47.46 o 
  -4  -3  13       12.26       63.65     54.35 o 
  -3  -3  13      213.43      238.38     57.29 o 
  -2  -3  13      646.26      714.90     49.81 o 
  -1  -3  13     1255.95     1278.30     58.59 o 
   0  -3  13      959.68     1060.07     47.24 o 
   1  -3  13      780.62      924.52     83.07 o 
   2  -3  13      107.06       38.77     37.18 o 
   3  -3  13     1111.46     1079.48     93.66 o 
   4  -3  13      251.09      364.61     69.85 o 
   5  -3  13      149.01      172.17     60.47 o 
   6  -3  13        0.72       24.11     53.30 o 
   7  -3  13        7.09       30.09     58.76 o 
  -7  -2  13      269.79      216.67     83.22 o 
  -6  -2  13       66.08      133.95     71.04 o 
  -5  -2  13       13.62       51.07     55.85 o 
  -4  -2  13      451.10      475.11     75.63 o 
  -3  -2  13      198.30      169.96     51.02 o 
  -2  -2  13       35.44       48.76     42.68 o 
  -1  -2  13      240.45      197.41     39.86 o 
   0  -2  13      181.89      169.22     32.56 o 
   1  -2  13        6.07      -28.61     28.61 o 
   2  -2  13      482.25      455.36     59.97 o 
   3  -2  13      518.47      581.49     84.17 o 
   4  -2  13      132.01      132.53     53.43 o 
   5  -2  13      357.88      487.64     80.19 o 
   6  -2  13      113.15       65.37     57.69 o 
   7  -2  13       14.80      -19.26     37.67 o 
  -8  -1  13        6.86       29.23     69.02 o 
  -7  -1  13       11.63      -50.28     57.59 o 
  -6  -1  13       69.14       70.14     59.41 o 
  -5  -1  13      315.43      467.09     84.13 o 
  -4  -1  13       59.06       36.01     48.08 o 
  -3  -1  13      174.64      174.18     47.18 o 
  -2  -1  13      183.04      128.12     41.23 o 
  -1  -1  13      224.65      223.80     29.78 o 
   0  -1  13       28.51       58.86     25.80 o 
   1  -1  13        5.38        5.00     33.62 o 
   2  -1  13     3093.64     3029.30    145.11 o 
   3  -1  13        0.30      -19.03     19.03 o 
   4  -1  13      563.47      559.37     43.71 o 
   5  -1  13      407.24      347.31     72.24 o 
   6  -1  13      182.17      238.14     78.01 o 
   7  -1  13       20.92       47.39     42.68 o 
  -8   0  13       15.96       32.28     69.51 o 
  -7   0  13       88.15      192.98     80.03 o 
  -6   0  13       12.19      -44.64     44.64 o 
  -5   0  13       68.30      -30.38     47.85 o 
  -4   0  13       30.92       55.57     45.30 o 
  -3   0  13     1846.62     2050.22    119.24 o 
  -2   0  13      244.15      344.73     52.27 o 
  -1   0  13     2573.67     2686.71     87.54 o 
   0   0  13        8.49       11.28     20.02 o 
   1   0  13      259.77      242.12     47.87 o 
   2   0  13     1825.08     1774.65    104.90 o 
   3   0  13       90.45       10.53     35.89 o 
   4   0  13        0.18       -3.15     25.75 o 
   5   0  13       93.00      105.39     36.44 o 
   6   0  13       22.13       -9.23     33.93 o 
   7   0  13      243.53      223.76     52.40 o 
  -8   1  13      135.30      158.04     85.81 o 
  -7   1  13        0.40       38.48     64.92 o 
  -6   1  13     1582.47     1794.31    144.50 o 
  -5   1  13     3711.27     3636.59    192.53 o 
  -4   1  13      452.28      462.71     73.50 o 
  -3   1  13        3.88       14.13     14.91 o 
  -2   1  13       22.35       38.63     37.33 o 
  -1   1  13      297.17      373.69     64.72 o 
   0   1  13      806.18      902.79     48.17 o 
   1   1  13      254.49      222.93     44.95 o 
   2   1  13      517.93      577.51     61.92 o 
   3   1  13       33.09       71.37     27.67 o 
   4   1  13        5.77      -16.64     27.05 o 
   5   1  13        5.94      -11.92     24.27 o 
   6   1  13      372.86      406.16     53.45 o 
   7   1  13        7.87      -12.77     38.39 o 
  -8   2  13       29.12       30.98     69.60 o 
  -7   2  13       81.75       74.57     65.93 o 
  -6   2  13      324.01      264.97     72.23 o 
  -5   2  13      661.63      707.62     93.51 o 
  -4   2  13      357.12      335.38     67.79 o 
  -3   2  13     1521.88     1496.58     54.15 o 
  -2   2  13      217.81      237.61     28.48 o 
  -1   2  13      113.75      127.29     20.26 o 
   0   2  13       22.40       51.77     24.06 o 
   1   2  13       82.86      115.75     41.12 o 
   2   2  13     4604.71     4660.97    130.85 o 
   3   2  13      460.97      471.65     44.35 o 
   4   2  13      165.83      185.76     37.14 o 
   5   2  13      100.26       90.05     29.41 o 
   6   2  13        8.32       48.70     46.01 o 
  -8   3  13        6.62       62.85     64.86 o 
  -7   3  13        0.08      -53.38     53.38 o 
  -6   3  13      131.24      171.62     65.54 o 
  -5   3  13       87.06       51.23     52.34 o 
  -4   3  13       31.85      -17.46     36.09 o 
  -3   3  13        1.03        4.87     15.43 o 
  -2   3  13      118.26      126.74     24.73 o 
  -1   3  13     1791.02     1788.14     56.14 o 
   0   3  13      960.49      958.07     50.71 o 
   1   3  13      194.27      228.19     48.45 o 
   2   3  13      360.09      353.87     43.48 o 
   3   3  13       73.08      107.88     30.29 o 
   4   3  13      160.55      210.26     38.27 o 
   5   3  13       34.53      -19.20     19.20 o 
   6   3  13       54.39       41.31     49.37 o 
  -8   4  13       46.57       93.53     76.29 o 
  -7   4  13     1142.10     1117.73    130.18 o 
  -6   4  13      374.55      390.39     83.46 o 
  -5   4  13     1746.38     1770.96    131.13 o 
  -4   4  13     2526.27     2604.73    153.83 o 
  -3   4  13     2664.78     2647.19     92.92 o 
  -2   4  13      318.32      362.28     34.70 o 
  -1   4  13      731.17      830.86     60.45 o 
   0   4  13        7.63        4.56     26.51 o 
   1   4  13     1869.58     2068.44     76.62 o 
   2   4  13      136.07      165.46     30.49 o 
   3   4  13        0.01      -20.28     21.90 o 
   4   4  13      574.79      725.03     86.52 o 
   5   4  13        0.07      -37.92     37.92 o 
   6   4  13       97.63      178.32     48.99 o 
  -8   5  13        3.15      -53.44     53.44 o 
  -7   5  13       22.12       48.50     60.34 o 
  -6   5  13       66.59       -1.98     54.45 o 
  -5   5  13       54.60       25.81     49.39 o 
  -4   5  13      293.99      329.38     68.36 o 
  -3   5  13       10.55       30.69     47.41 o 
  -2   5  13       30.24       11.80     19.21 o 
  -1   5  13      233.82      222.27     29.26 o 
   0   5  13      555.05      515.02     38.93 o 
   1   5  13      138.46      132.39     26.98 o 
   2   5  13      397.32      396.35     42.31 o 
   3   5  13      559.69      445.48     71.47 o 
   4   5  13       28.84       48.73     47.26 o 
   5   5  13       78.51       48.89     47.50 o 
   6   5  13        0.34       12.16     40.83 o 
  -7   6  13        4.80       62.50     63.10 o 
  -6   6  13      878.17      926.87    118.56 o 
  -5   6  13      494.88      573.09     91.81 o 
  -4   6  13        3.19      -39.62     45.25 o 
  -3   6  13      256.89      290.68     36.21 o 
  -2   6  13      699.02      665.46     49.23 o 
  -1   6  13      398.56      428.87     36.90 o 
   0   6  13       61.22       33.47     21.21 o 
   1   6  13      226.27      226.41     53.19 o 
   2   6  13      598.24      622.08     76.61 o 
   3   6  13        8.41       -7.71     38.84 o 
   4   6  13      176.27      101.70     56.84 o 
   5   6  13       34.31       73.06     52.79 o 
  -7   7  13       31.65       30.94     63.02 o 
  -6   7  13      107.12       22.67     52.36 o 
  -5   7  13      115.35      117.02     64.77 o 
  -4   7  13       12.96       38.54     50.54 o 
  -3   7  13       47.61       60.15     26.85 o 
  -2   7  13      209.42      193.14     44.60 o 
  -1   7  13       20.16        1.70     20.06 o 
   0   7  13       91.74       82.84     40.94 o 
   1   7  13        8.19      -14.15     31.86 o 
   2   7  13      123.56       87.96     46.31 o 
   3   7  13      122.99      119.51     55.26 o 
   4   7  13       12.78      -20.08     43.19 o 
   5   7  13        7.13      -32.61     45.98 o 
  -7   8  13      275.38      233.66     85.53 o 
  -6   8  13        7.49       23.00     60.84 o 
  -5   8  13       32.56       62.22     57.40 o 
  -4   8  13      922.91      986.49    114.09 o 
  -3   8  13       29.56       90.03     30.69 o 
  -2   8  13     5070.32     5070.16    204.74 o 
  -1   8  13       15.30       34.03     34.46 o 
   0   8  13      984.58     1101.03     96.85 o 
   1   8  13        9.88        4.97     38.50 o 
   2   8  13      421.91      369.93     73.25 o 
   3   8  13        0.53       -2.02     44.50 o 
   4   8  13        5.55        3.42     49.35 o 
  -7   9  13       39.33      100.12     73.94 o 
  -6   9  13        5.38       -1.82     59.76 o 
  -5   9  13       42.22      -35.16     45.67 o 
  -4   9  13       25.67       60.49     61.35 o 
  -3   9  13       29.51       -7.71     22.04 o 
  -2   9  13        1.17       -8.83     35.09 o 
  -1   9  13      337.74      435.75     67.85 o 
   0   9  13      127.62      114.03     50.20 o 
   1   9  13        6.12       42.02     45.60 o 
   2   9  13       23.12        0.11     43.44 o 
   3   9  13      220.86      204.20     69.35 o 
  -6  10  13       53.11       38.44     65.70 o 
  -5  10  13      344.78      253.29     88.29 o 
  -3  10  13        2.12       46.88     44.18 o 
  -2  10  13       98.39       71.95     44.49 o 
  -1  10  13       83.28       64.34     45.65 o 
   0  10  13      423.68      383.41     72.83 o 
   1  10  13        0.84      -32.22     36.08 o 
   2  10  13      144.18      107.01     59.20 o 
   3  10  13      211.67      125.61     65.06 o 
  -5  11  13       14.72       47.19     63.97 o 
  -3  11  13        1.39       -2.16     39.38 o 
  -2  11  13      208.44      115.78     54.77 o 
  -1  11  13       22.24       98.50     51.81 o 
   0  11  13       28.99       32.16     49.95 o 
   1  11  13        3.89      -30.48     38.11 o 
   2  11  13        1.32       18.49     51.21 o 
  -3  12  13        0.03      -38.26     38.26 o 
  -2  12  13        4.28       22.86     44.29 o 
  -1  12  13       10.79       12.40     45.11 o 
   0  12  13       83.33      161.72     64.28 o 
  -1 -13  14      119.33       92.79     70.64 o 
   2 -13  14        3.89      -16.79     46.47 o 
   3 -13  14        2.47       -3.68     47.19 o 
   4 -13  14       82.14      -36.36     54.90 o 
  -3 -12  14      156.14      257.75     58.57 o 
  -2 -12  14      196.05      287.69     77.03 o 
  -1 -12  14      311.99      422.73     60.48 o 
   1 -12  14       63.51       34.39     37.05 o 
   2 -12  14       95.98      109.23     54.24 o 
   3 -12  14        0.23      -29.41     45.83 o 
   4 -12  14       50.31       -0.60     47.89 o 
   5 -12  14       16.83       -9.77     55.53 o 
  -4 -11  14      544.35      621.75     70.13 o 
  -3 -11  14      181.79      178.71     47.84 o 
  -2 -11  14      387.31      364.88     56.19 o 
  -1 -11  14        2.46       13.35     27.28 o 
   0 -11  14       70.33       -3.49     22.21 o 
   1 -11  14      462.05      490.26     75.65 o 
   2 -11  14      213.21      292.19     68.49 o 
   3 -11  14       56.03      124.79     58.87 o 
   4 -11  14        3.37        0.96     47.17 o 
   5 -11  14        2.43       51.48     59.43 o 
  -4 -10  14      475.15      395.04     70.60 o 
  -3 -10  14     1297.00     1367.65    185.19 o 
  -2 -10  14        3.26        0.82     26.22 o 
   0 -10  14       80.97       63.60     45.19 o 
   1 -10  14     1024.73     1012.02     98.04 o 
   2 -10  14        8.87       40.60     47.06 o 
   3 -10  14       75.69       47.87     50.02 o 
   4 -10  14       27.65      -42.87     47.36 o 
   5 -10  14       60.97       84.00     63.45 o 
   6 -10  14        1.01      -52.76     52.76 o 
  -5  -9  14        0.20      130.85     78.91 o 
  -4  -9  14       13.65      -14.12     34.87 o 
  -3  -9  14      466.35      436.65     55.76 o 
  -2  -9  14     1747.83     1670.45     85.14 o 
  -1  -9  14       22.75       30.49     43.27 o 
   0  -9  14      551.28      460.45    107.50 o 
   1  -9  14      322.76      367.41     65.19 o 
   2  -9  14       97.82       92.35     50.59 o 
   3  -9  14       71.65      102.14     53.27 o 
   4  -9  14      152.60      234.87     71.48 o 
   5  -9  14       32.09       38.05     57.36 o 
   6  -9  14       34.23       -8.34     56.38 o 
  -5  -8  14       10.55        4.73     35.59 o 
  -4  -8  14      115.59       74.55     28.96 o 
  -3  -8  14      299.70      292.24     35.92 o 
  -2  -8  14       85.47      141.12     34.97 o 
  -1  -8  14      132.32      110.44     34.53 o 
   0  -8  14     1414.40     1391.17     68.32 o 
   1  -8  14      202.13      145.00     46.87 o 
   2  -8  14      862.07      915.68     93.75 o 
   3  -8  14     3222.47     3219.98    180.49 o 
   4  -8  14      194.53      240.09     66.16 o 
   5  -8  14      209.36      321.01     80.10 o 
   6  -8  14       40.77       -5.44     54.11 o 
  -6  -7  14       53.99      121.27     82.73 o 
  -5  -7  14      106.73      124.44     41.89 o 
  -4  -7  14      188.92      138.69     30.38 o 
  -3  -7  14        2.73        3.13     27.73 o 
  -2  -7  14       14.96       -4.85     27.48 o 
  -1  -7  14       23.42        5.87     26.99 o 
   0  -7  14     1082.77     1026.33     56.82 o 
   1  -7  14      230.67      286.76     61.28 o 
   2  -7  14     1437.82     1696.15    119.87 o 
   3  -7  14       31.50       45.07     44.85 o 
   4  -7  14        0.03        1.91     46.51 o 
   5  -7  14      768.96     1019.90    115.68 o 
   6  -7  14       20.51      108.64     68.45 o 
   7  -7  14        1.89      -49.94     52.32 o 
  -6  -6  14        4.26       17.40     65.39 o 
  -5  -6  14       19.82       36.52     61.95 o 
  -4  -6  14      136.97       78.42     65.83 o 
  -3  -6  14      283.29      296.61     45.00 o 
  -2  -6  14       74.07       82.77     50.16 o 
  -1  -6  14      961.08     1093.34     60.58 o 
   0  -6  14        0.00      -24.66     45.94 o 
   1  -6  14       87.94       84.78     21.57 o 
   2  -6  14       95.71      116.69     45.66 o 
   3  -6  14      165.86      198.10     55.49 o 
   4  -6  14       20.56      -40.18     41.15 o 
   5  -6  14       14.33        9.59     45.76 o 
   6  -6  14       32.71      -15.11     51.93 o 
   7  -6  14      321.46      234.45     83.38 o 
  -7  -5  14        4.59       76.97     74.10 o 
  -6  -5  14       37.43      -51.22     58.35 o 
  -5  -5  14      108.05      168.18     69.06 o 
  -4  -5  14       29.38       43.03     56.57 o 
  -3  -5  14       74.83       78.24     33.50 o 
  -2  -5  14        2.71      -14.73     30.03 o 
  -1  -5  14      497.20      500.10     43.14 o 
   0  -5  14      138.06      148.46     34.28 o 
   1  -5  14      299.91      405.36     65.05 o 
   2  -5  14     1069.44     1041.05     91.00 o 
   3  -5  14       38.98      107.37     49.16 o 
   4  -5  14     1217.47     1167.74    109.25 o 
   5  -5  14      265.86      363.51     77.92 o 
   6  -5  14      115.46       54.88     63.19 o 
   7  -5  14      533.61      527.39    102.98 o 
  -7  -4  14        8.13       86.85     75.91 o 
  -6  -4  14      249.54      251.98     85.64 o 
  -5  -4  14      881.62      787.20    100.57 o 
  -4  -4  14      432.50      387.11     73.26 o 
  -3  -4  14      490.10      599.93     76.31 o 
  -2  -4  14      544.02      527.46     46.37 o 
  -1  -4  14     1486.95     1466.92     64.35 o 
   0  -4  14       17.10       32.58     20.50 o 
   1  -4  14      321.52      347.97     59.55 o 
   2  -4  14      358.49      391.20     63.10 o 
   3  -4  14      399.97      311.29     61.81 o 
   4  -4  14      359.63      361.01     71.66 o 
   5  -4  14        9.18      -13.40     41.12 o 
   6  -4  14      170.57      160.38     63.05 o 
   7  -4  14       20.80       47.01     64.20 o 
  -7  -3  14        6.06       18.12     63.93 o 
  -6  -3  14       30.01       17.07     63.67 o 
  -5  -3  14       29.99       -1.33     56.33 o 
  -4  -3  14      225.25      270.04     67.42 o 
  -3  -3  14        3.05      -16.66     41.83 o 
  -2  -3  14      124.30      142.31     30.97 o 
  -1  -3  14     1138.03     1254.64     58.76 o 
   0  -3  14     3048.85     3358.83     96.07 o 
   1  -3  14       98.87       65.66     39.63 o 
   2  -3  14      821.41      862.52     83.20 o 
   3  -3  14      473.97      419.12     68.38 o 
   4  -3  14      122.83       81.06     46.73 o 
   5  -3  14      118.44      166.65     60.84 o 
   6  -3  14        5.73       81.84     61.27 o 
   7  -3  14      148.16      137.06     71.56 o 
  -7  -2  14        3.35       14.71     67.40 o 
  -6  -2  14      200.07      260.32     81.74 o 
  -5  -2  14       24.08       87.75     62.85 o 
  -4  -2  14       84.81       39.02     51.48 o 
  -3  -2  14       79.89       32.40     38.82 o 
  -2  -2  14      750.94      731.38     70.24 o 
  -1  -2  14      135.27      169.45     29.18 o 
   0  -2  14      667.99      744.43     41.30 o 
   1  -2  14      675.90      733.80     76.90 o 
   2  -2  14      291.37      210.41     49.83 o 
   3  -2  14       97.94       50.58     40.00 o 
   4  -2  14      235.85      321.78     69.46 o 
   5  -2  14        2.20      -13.76     43.41 o 
   6  -2  14       16.53      -46.68     46.68 o 
   7  -2  14       91.46       51.26     43.58 o 
  -7  -1  14      160.69      103.33     77.07 o 
  -6  -1  14       43.26       -4.88     48.63 o 
  -5  -1  14       89.49       21.08     50.65 o 
  -4  -1  14       56.07       68.66     50.29 o 
  -3  -1  14       28.06        4.23     40.01 o 
  -2  -1  14       84.67       99.91     59.22 o 
  -1  -1  14      541.97      604.03     42.95 o 
   0  -1  14      171.69      220.69     46.60 o 
   1  -1  14     1527.16     1542.53    102.54 o 
   2  -1  14       43.35       41.22     34.87 o 
   3  -1  14       87.03       74.19     23.78 o 
   4  -1  14      223.58      260.13     62.68 o 
   5  -1  14        4.54        3.01     41.66 o 
   6  -1  14      245.15      435.15     59.33 o 
   7  -1  14        4.50       18.99     42.99 o 
  -8   0  14      577.90      604.12    117.69 o 
  -7   0  14      428.34      486.16    102.28 o 
  -6   0  14      993.13      965.63    112.80 o 
  -5   0  14     1194.67     1266.74    116.33 o 
  -4   0  14       14.25       31.68     46.64 o 
  -3   0  14      329.15      362.59     60.10 o 
  -2   0  14       77.56      148.57     43.78 o 
  -1   0  14      183.62      227.92     30.98 o 
   0   0  14       48.38       76.11     32.62 o 
   1   0  14     1886.45     1965.78    113.42 o 
   2   0  14      119.20       85.95     38.55 o 
   3   0  14       56.54       66.60     40.82 o 
   4   0  14       59.64       67.04     30.37 o 
   5   0  14       18.58       21.11     32.23 o 
   6   0  14       76.13       39.92     36.47 o 
   7   0  14       64.63       71.01     61.21 o 
  -8   1  14       87.03       33.17     72.00 o 
  -7   1  14      187.41      279.75     86.43 o 
  -6   1  14       90.74       67.77     63.19 o 
  -5   1  14     1708.41     1690.49    132.34 o 
  -4   1  14       42.39      100.49     49.53 o 
  -3   1  14      515.88      540.08     40.37 o 
  -2   1  14        1.07      -21.29     31.93 o 
  -1   1  14       46.83       30.30     36.92 o 
   0   1  14      188.96      222.77     29.92 o 
   1   1  14      454.50      477.66     59.26 o 
   2   1  14      700.35      713.34     69.29 o 
   3   1  14       15.50      -22.33     22.33 o 
   4   1  14      374.42      458.55     50.11 o 
   5   1  14        6.83      -20.18     29.54 o 
   6   1  14      121.14       60.06     46.31 o 
  -8   2  14      373.96      369.38     98.68 o 
  -7   2  14        1.69       63.61     61.63 o 
  -6   2  14       25.95       96.40     58.97 o 
  -5   2  14      431.53      412.00     80.38 o 
  -4   2  14       48.95       85.61     50.84 o 
  -3   2  14     1072.74     1051.45     66.48 o 
  -2   2  14      318.65      359.13     47.14 o 
  -1   2  14        2.37        7.39     16.14 o 
   0   2  14      844.63      976.69     52.23 o 
   1   2  14       13.05       41.13     24.04 o 
   2   2  14      338.99      313.25     36.59 o 
   3   2  14       38.08       18.45     56.28 o 
   4   2  14      893.21      981.04     90.34 o 
   5   2  14       52.28       57.75     28.72 o 
   6   2  14       12.22       16.55     41.74 o 
  -8   3  14       22.57      141.39     80.40 o 
  -7   3  14        3.59      -15.98     49.99 o 
  -6   3  14       19.80       76.19     61.36 o 
  -5   3  14       10.09      -26.82     42.85 o 
  -4   3  14       89.39       77.23     52.53 o 
  -3   3  14        1.96       -2.69     16.28 o 
  -2   3  14       24.58       37.61     50.39 o 
  -1   3  14      901.09      966.44     42.62 o 
   0   3  14       95.40       79.56     24.62 o 
   1   3  14       65.01       43.56     23.36 o 
   2   3  14        0.14       25.92     23.45 o 
   3   3  14      311.00      278.12     45.95 o 
   4   3  14       87.14       66.29     32.09 o 
   5   3  14        3.24      -24.53     24.53 o 
   6   3  14       31.78        2.60     48.90 o 
  -8   4  14      133.97      126.60     77.04 o 
  -7   4  14        1.16       11.90     54.79 o 
  -6   4  14       10.09       10.80     51.90 o 
  -5   4  14     1005.56      928.02    107.15 o 
  -4   4  14        0.55        6.45     47.93 o 
  -3   4  14       98.71       65.08     21.15 o 
  -2   4  14      909.17      839.72     49.83 o 
  -1   4  14      393.64      462.03     32.69 o 
   0   4  14      110.05      133.72     26.63 o 
   1   4  14      399.07      382.55     37.14 o 
   2   4  14      802.60      807.64     53.43 o 
   3   4  14     1236.34     1298.26     67.99 o 
   4   4  14      179.99      115.19     53.04 o 
   5   4  14       80.67      119.72     58.51 o 
   6   4  14        0.43       40.79     52.19 o 
  -7   5  14       16.95      -13.25     51.26 o 
  -6   5  14        0.59       37.12     52.34 o 
  -5   5  14       88.67       94.55     60.84 o 
  -4   5  14      706.08      656.96     89.94 o 
  -3   5  14       73.53       58.67     25.08 o 
  -2   5  14        4.71      -16.45     16.45 o 
  -1   5  14       21.23       28.21     21.40 o 
   0   5  14      353.14      361.29     46.09 o 
   1   5  14       59.87       94.64     26.25 o 
   2   5  14      264.09      246.94     73.91 o 
   3   5  14       18.29       50.96     44.74 o 
   4   5  14       32.32       -5.25     43.56 o 
   5   5  14        0.04       25.90     45.53 o 
  -7   6  14      206.55      242.93     81.61 o 
  -6   6  14      566.88      624.83    105.63 o 
  -5   6  14      829.34      798.53    103.10 o 
  -4   6  14     1381.93     1333.24    127.40 o 
  -3   6  14     2099.63     2253.96    207.04 o 
  -2   6  14     2154.73     2221.44     88.80 o 
  -1   6  14       29.24       73.53     28.54 o 
   0   6  14      501.53      501.03     40.25 o 
   1   6  14        8.08       45.07     33.05 o 
   2   6  14      133.03       60.23     40.45 o 
   3   6  14      142.63       96.48     51.99 o 
   4   6  14       56.54      149.87     59.67 o 
   5   6  14       10.63       73.02     55.48 o 
  -7   7  14      295.03      290.50     91.95 o 
  -6   7  14      300.80      324.34     83.98 o 
  -5   7  14      113.52       70.18     62.59 o 
  -4   7  14      213.37      289.22     78.93 o 
  -3   7  14      142.93       85.52     28.91 o 
  -2   7  14      120.83      106.07     39.27 o 
  -1   7  14      199.45      172.83     44.21 o 
   0   7  14     1606.21     1498.69    106.36 o 
   1   7  14        8.54        6.78     33.58 o 
   2   7  14       10.85      -27.12     35.98 o 
   3   7  14        0.32      -38.06     38.06 o 
   4   7  14       32.35       -5.03     45.86 o 
  -7   8  14       44.90       76.98     66.77 o 
  -6   8  14       27.45       40.06     59.02 o 
  -5   8  14      298.28      208.36     79.55 o 
  -4   8  14      253.92      287.69     77.38 o 
  -3   8  14       18.89       35.85     62.49 o 
  -2   8  14      378.52      447.17     62.02 o 
  -1   8  14      513.71      525.09     68.95 o 
   0   8  14     3173.84     3199.09    166.47 o 
   1   8  14        0.00       20.17     40.36 o 
   2   8  14      256.77      340.47     71.78 o 
   3   8  14       42.80       54.82     49.15 o 
   4   8  14        3.76       35.54     53.12 o 
  -6   9  14        5.46      -43.51     52.99 o 
  -5   9  14       39.15       52.49     58.00 o 
  -4   9  14       15.32      -43.81     43.81 o 
  -3   9  14       42.38        2.40     19.32 o 
  -2   9  14       26.98        0.50     36.30 o 
  -1   9  14        0.42        0.82     32.37 o 
   0   9  14      183.88      215.82     58.74 o 
   1   9  14       23.67       21.89     42.34 o 
   2   9  14      179.81      247.69     70.22 o 
   3   9  14        1.10      -42.79     42.79 o 
  -6  10  14       85.90       88.97     68.64 o 
  -5  10  14      275.25      264.80     84.77 o 
  -3  10  14      412.77      457.44     73.59 o 
  -2  10  14      420.31      418.82     68.92 o 
  -1  10  14      505.67      464.19     76.35 o 
   0  10  14      125.58      195.49     61.48 o 
   1  10  14      372.06      287.47     74.01 o 
   2  10  14      681.18      799.53    103.77 o 
  -3  11  14        0.28       17.70     43.01 o 
  -2  11  14       26.50        3.88     38.87 o 
  -1  11  14      126.38      197.82     60.66 o 
   0  11  14      249.21      235.20     67.49 o 
   1  11  14        1.68      -39.83     43.13 o 
  -3  12  14       18.95       42.43     48.69 o 
  -2  12  14       47.28       99.92     53.84 o 
  -1  12  14       11.45       71.88     55.71 o 
   0  12  14       89.22       97.37     59.66 o 
   2 -13  15        3.53       -9.06     53.58 o 
   3 -13  15       89.63       37.94     57.12 o 
  -2 -12  15       53.07       25.99     55.09 o 
   1 -12  15       22.82      -11.98     46.12 o 
   2 -12  15      235.94      302.02     72.20 o 
   3 -12  15        8.30       -3.22     47.79 o 
   4 -12  15       14.42       66.96     57.87 o 
  -3 -11  15       52.57       79.32     43.46 o 
  -2 -11  15      401.55      538.16    136.99 o 
  -1 -11  15       71.37       53.59     37.39 o 
   0 -11  15      142.85      252.66     63.43 o 
   1 -11  15        8.27      -10.61     41.95 o 
   2 -11  15      169.81      282.63     70.17 o 
   3 -11  15       44.76      -13.45     44.68 o 
   4 -11  15      310.73      298.03     78.39 o 
   5 -11  15       31.25       93.83     67.16 o 
  -4 -10  15      370.49      353.58     56.21 o 
  -3 -10  15      171.52       81.62     55.51 o 
  -2 -10  15      776.13      956.65    102.71 o 
  -1 -10  15     1311.40     1269.39     77.47 o 
   0 -10  15     1321.46     1327.63    113.05 o 
   1 -10  15      459.28      479.91     75.75 o 
   2 -10  15      170.18      184.91     58.00 o 
   3 -10  15      221.89      295.63     73.99 o 
   4 -10  15       76.72       74.97     53.64 o 
   5 -10  15        2.01       62.33     64.14 o 
   6 -10  15       32.98       13.84     62.95 o 
  -5  -9  15       43.78       92.08     72.40 o 
  -4  -9  15       89.54       48.00     23.64 o 
  -3  -9  15       90.57      107.12     29.98 o 
  -2  -9  15       84.03      164.00     41.22 o 
  -1  -9  15      924.29     1127.27     70.86 o 
   0  -9  15     1367.67     1350.13    111.32 o 
   1  -9  15     1600.18     1421.97    113.22 o 
   2  -9  15     2076.32     2150.26    142.92 o 
   3  -9  15      216.09      158.19     60.13 o 
   4  -9  15        6.90       64.58     53.64 o 
   5  -9  15        3.73      -32.26     45.99 o 
   6  -9  15        5.36      -25.26     60.00 o 
  -5  -8  15       97.02      145.33     47.39 o 
  -4  -8  15      127.60      142.81     33.61 o 
  -3  -8  15        2.90        1.71     30.60 o 
  -2  -8  15       49.82      124.13     40.03 o 
  -1  -8  15      283.17      281.44     41.89 o 
   0  -8  15       16.07      -14.94     32.10 o 
   1  -8  15      214.67      336.20     63.28 o 
   2  -8  15      230.01      250.74     62.93 o 
   3  -8  15      473.67      490.23     81.21 o 
   4  -8  15     1462.05     1531.59    133.82 o 
   5  -8  15      387.36      472.49     90.93 o 
   6  -8  15        4.19      -50.24     52.96 o 
  -6  -7  15        7.89       -6.45     71.58 o 
  -5  -7  15       19.35        7.93     34.61 o 
  -4  -7  15        1.26      -21.30     30.31 o 
  -3  -7  15      136.09       74.22     33.81 o 
  -2  -7  15      168.06      156.76     37.65 o 
  -1  -7  15       30.94       34.27     53.80 o 
   0  -7  15      169.60      260.32     36.02 o 
   1  -7  15      101.76      125.61     50.48 o 
   2  -7  15      288.35      285.96     61.57 o 
   3  -7  15       27.88       30.49     42.31 o 
   4  -7  15     1762.64     2023.22    146.15 o 
   5  -7  15      473.16      398.48     85.68 o 
   6  -7  15      154.27      176.83     71.65 o 
  -6  -6  15       64.02      166.09     74.95 o 
  -5  -6  15       32.33       44.86     62.42 o 
  -4  -6  15       13.84      -14.29     30.69 o 
  -3  -6  15       66.22       84.25     34.95 o 
  -2  -6  15        1.43      -11.16     24.69 o 
  -1  -6  15       39.38       72.97     34.12 o 
   0  -6  15       51.42       88.16     27.92 o 
   1  -6  15      469.90      568.36     76.90 o 
   2  -6  15       67.49       25.81     37.47 o 
   3  -6  15       46.01       46.60     48.04 o 
   4  -6  15      211.72       79.67     52.82 o 
   5  -6  15       81.04      164.06     66.96 o 
   6  -6  15       45.52       50.50     63.95 o 
   7  -6  15       12.38       60.27     72.65 o 
  -6  -5  15        3.59       16.80     64.58 o 
  -5  -5  15       40.81      -51.73     51.73 o 
  -4  -5  15      563.86      510.35     83.55 o 
  -3  -5  15      131.01       91.86     35.01 o 
  -2  -5  15      317.79      275.78     39.80 o 
  -1  -5  15        8.20       -0.67     23.16 o 
   0  -5  15       60.21       75.13     25.82 o 
   1  -5  15     1589.56     1676.35    115.67 o 
   2  -5  15      206.52      214.20     55.12 o 
   3  -5  15       50.76       73.59     43.27 o 
   4  -5  15       26.89        8.64     43.83 o 
   5  -5  15      266.09      260.55     71.26 o 
   6  -5  15      137.51      132.73     65.16 o 
   7  -5  15       11.01      -25.45     53.40 o 
  -7  -4  15        1.97       97.56     79.95 o 
  -6  -4  15       91.52       67.70     65.21 o 
  -5  -4  15      189.06      198.41     72.99 o 
  -4  -4  15       12.72      -18.70     48.58 o 
  -3  -4  15      525.25      486.62     49.10 o 
  -2  -4  15      395.60      397.06    104.50 o 
  -1  -4  15        5.38       -2.32     22.93 o 
   0  -4  15     2112.06     2129.99     73.29 o 
   1  -4  15      714.19      649.93     78.91 o 
   2  -4  15      125.63       51.96     42.08 o 
   3  -4  15       33.67      -25.45     38.16 o 
   4  -4  15       30.81       33.83     43.53 o 
   5  -4  15      303.98      318.42     78.50 o 
   6  -4  15      174.59       65.93     66.93 o 
   7  -4  15        2.35       19.66     57.95 o 
  -7  -3  15       14.34       16.08     62.58 o 
  -6  -3  15        0.16      -25.30     56.18 o 
  -5  -3  15      246.41      204.74     71.01 o 
  -4  -3  15       25.26       48.27     51.37 o 
  -3  -3  15       74.50      183.39     53.00 o 
  -2  -3  15        0.68        9.72     31.73 o 
  -1  -3  15      442.49      530.63     41.38 o 
   0  -3  15      243.29      230.53     29.26 o 
   1  -3  15        0.51       27.39     37.80 o 
   2  -3  15      266.25      440.56     67.08 o 
   3  -3  15      514.08      574.36     75.80 o 
   4  -3  15      434.57      517.10     81.67 o 
   5  -3  15        2.03      -25.41     40.78 o 
   6  -3  15        2.36      -46.82     49.71 o 
   7  -3  15       89.63      113.52     68.47 o 
  -7  -2  15      187.80      237.61     86.48 o 
  -6  -2  15       53.17       87.27     62.34 o 
  -5  -2  15      482.82      449.58     83.01 o 
  -4  -2  15      495.72      460.72     73.49 o 
  -3  -2  15      600.67      688.69     76.47 o 
  -2  -2  15      243.95      268.26     36.83 o 
  -1  -2  15      807.09      825.35     49.01 o 
   0  -2  15       10.41       -4.50     27.23 o 
   1  -2  15     1964.23     2272.46    131.66 o 
   2  -2  15        1.12      -27.92     28.85 o 
   3  -2  15       64.11       86.34     47.62 o 
   4  -2  15      630.60      700.52     86.45 o 
   5  -2  15        9.00       15.82     47.15 o 
   6  -2  15       51.68       46.16     52.41 o 
   7  -2  15       44.09      101.92     98.30 o 
  -7  -1  15      226.76      205.08     82.34 o 
  -6  -1  15        4.36      -36.82     53.85 o 
  -5  -1  15       18.15      -17.39     49.29 o 
  -4  -1  15      450.08      565.27     81.10 o 
  -3  -1  15      581.79      504.65     68.83 o 
  -2  -1  15        2.82       -0.06     34.18 o 
  -1  -1  15      510.82      592.85     50.03 o 
   0  -1  15      323.70      399.12     34.27 o 
   1  -1  15      151.72      222.56     51.49 o 
   2  -1  15      185.71      199.58     49.99 o 
   3  -1  15       16.73       14.62     37.90 o 
   4  -1  15        0.01      -25.38     38.19 o 
   5  -1  15      459.04      416.65     78.36 o 
   6  -1  15       76.12      113.61     52.30 o 
   7  -1  15       11.32      -37.89     37.89 o 
  -7   0  15       72.62       36.69     68.27 o 
  -6   0  15        0.41       25.16     58.38 o 
  -5   0  15        2.32        1.99     54.12 o 
  -4   0  15       76.93       25.20     49.49 o 
  -3   0  15      316.38      326.91     60.40 o 
  -2   0  15       37.47       71.89     27.13 o 
  -1   0  15     3256.29     3314.09    104.23 o 
   0   0  15        0.06        2.09     20.00 o 
   1   0  15        7.55      -24.11     31.09 o 
   2   0  15     1079.51     1117.44     88.22 o 
   3   0  15        4.38       -8.62     33.97 o 
   4   0  15       18.37       60.61     45.34 o 
   5   0  15       93.19      111.82     37.38 o 
   6   0  15        7.09        6.99     37.15 o 
  -8   1  15        0.00      -10.05     70.76 o 
  -7   1  15      398.01      392.76     96.25 o 
  -6   1  15       26.76       23.72     57.39 o 
  -5   1  15     1713.85     1633.05    130.91 o 
  -4   1  15      156.88       83.16     51.63 o 
  -3   1  15        0.56       -5.78     17.69 o 
  -2   1  15       89.39       98.09     42.06 o 
  -1   1  15      378.20      380.64     51.12 o 
   0   1  15       13.18       27.17     33.21 o 
   1   1  15        0.18       10.36     31.59 o 
   2   1  15      203.45      210.60     49.00 o 
   3   1  15      245.15      281.70     59.40 o 
   4   1  15      323.27      327.20     51.92 o 
   5   1  15        0.13        2.51     32.04 o 
   6   1  15       51.68       48.33     37.50 o 
  -8   2  15      480.92      727.28    122.83 o 
  -7   2  15      954.50     1014.91    129.85 o 
  -6   2  15      641.37      696.36     99.90 o 
  -5   2  15      271.25      259.14     72.12 o 
  -4   2  15       33.08       14.81     45.89 o 
  -3   2  15      228.41      275.39     32.46 o 
  -2   2  15      100.13      101.97     28.45 o 
  -1   2  15      507.04      566.08     35.23 o 
   0   2  15       56.49       68.69     43.55 o 
   1   2  15      720.36      768.12     63.76 o 
   2   2  15      284.03      333.07     40.10 o 
   3   2  15      127.91      178.59     36.29 o 
   4   2  15      121.14      105.71     79.84 o 
   5   2  15        6.75      -29.23     33.84 o 
   6   2  15        7.75       17.78     34.71 o 
  -8   3  15        2.89       71.70     71.90 o 
  -7   3  15       31.67       26.13     62.01 o 
  -6   3  15      115.58       66.70     59.55 o 
  -5   3  15      256.45      189.56     63.07 o 
  -4   3  15      381.92      376.84     73.81 o 
  -3   3  15      120.12      107.90     24.18 o 
  -2   3  15       40.34       52.48     22.64 o 
  -1   3  15      287.95      262.75     27.25 o 
   0   3  15       15.00      -21.02     31.49 o 
   1   3  15       16.13       19.74     21.68 o 
   2   3  15      367.09      322.41     58.14 o 
   3   3  15        5.40      -22.80     22.80 o 
   4   3  15       90.70       83.07     34.62 o 
   5   3  15      111.70       89.09     55.86 o 
   6   3  15      332.19      354.43     82.05 o 
  -7   4  15      527.87      603.54    107.56 o 
  -6   4  15       49.06       32.41     53.62 o 
  -5   4  15       45.86       41.32     50.34 o 
  -4   4  15      270.66      383.14     76.82 o 
  -3   4  15      409.03      464.78     51.69 o 
  -2   4  15      184.75      157.38     38.74 o 
  -1   4  15      201.34      204.39     26.57 o 
   0   4  15        5.40        0.27     20.86 o 
   1   4  15      193.29      221.91     55.68 o 
   2   4  15      136.89      152.86     94.05 o 
   3   4  15       15.02       33.61     26.87 o 
   4   4  15       14.10       90.60     46.97 o 
   5   4  15       23.84      -20.92     44.98 o 
  -7   5  15        8.06       42.12     61.12 o 
  -6   5  15      610.84      888.83    116.05 o 
  -5   5  15       56.47      -11.27     48.65 o 
  -4   5  15        4.51       -8.21     45.78 o 
  -3   5  15       79.73       72.57     54.82 o 
  -2   5  15      334.03      207.27     37.74 o 
  -1   5  15      135.71      139.43     27.24 o 
   0   5  15      217.52      147.87     40.24 o 
   1   5  15      317.87      316.73     36.50 o 
   2   5  15      113.52      143.32     48.38 o 
   3   5  15      190.23      132.14     49.09 o 
   4   5  15       86.93       88.22     52.09 o 
   5   5  15      193.19      222.66     70.08 o 
  -7   6  15      260.75      283.02     92.78 o 
  -6   6  15      109.22       70.81     68.05 o 
  -5   6  15       46.95       36.08     56.52 o 
  -4   6  15      906.18      963.33    111.48 o 
  -3   6  15     1613.26     1488.76     72.25 o 
  -2   6  15       39.63       10.11     22.34 o 
  -1   6  15     2453.42     2389.36     88.04 o 
   0   6  15      603.96      611.49     45.23 o 
   1   6  15       17.62       25.55     35.33 o 
   2   6  15       56.71       55.72     41.53 o 
   3   6  15      304.54      298.15     68.86 o 
   4   6  15       32.68        7.24     44.11 o 
   5   6  15      215.96      197.00     70.53 o 
  -7   7  15       17.64      -42.63     55.44 o 
  -6   7  15       48.46       55.31     60.28 o 
  -5   7  15       13.00        7.36     55.50 o 
  -4   7  15       16.69      -47.98     47.98 o 
  -3   7  15      750.32      842.33     60.06 o 
  -2   7  15      140.53      168.54     43.75 o 
  -1   7  15      317.33      337.68     37.12 o 
   0   7  15       25.39       39.66     39.94 o 
   1   7  15       33.53      -16.44     36.82 o 
   2   7  15      504.42      482.52     80.34 o 
   3   7  15      117.16       68.43     54.06 o 
   4   7  15       53.63       35.16     50.44 o 
  -7   8  15       17.46      -28.85     54.79 o 
  -6   8  15      359.88      362.50     93.29 o 
  -5   8  15      101.89       17.68     64.57 o 
  -4   8  15     1592.79     1477.17    142.03 o 
  -3   8  15       17.51       20.15     28.82 o 
  -2   8  15        3.35      -28.29     28.29 o 
  -1   8  15      676.82      810.98     82.96 o 
   0   8  15       12.45       59.56     38.18 o 
   1   8  15      375.77      281.88     65.75 o 
   2   8  15      119.95      115.04     57.15 o 
   3   8  15       15.14      -24.76     44.23 o 
   4   8  15       36.80       92.98     59.90 o 
  -6   9  15       12.88      -43.35     53.43 o 
  -5   9  15       26.15       13.05     63.71 o 
  -4   9  15        4.73      -49.62     55.60 o 
  -3   9  15        7.00        8.00     23.36 o 
  -2   9  15        1.83       38.88     41.68 o 
  -1   9  15       44.13       65.34     43.85 o 
   0   9  15      224.18      144.12     56.12 o 
   1   9  15        8.75       13.99     40.49 o 
   2   9  15      291.97      332.71     78.16 o 
   3   9  15       51.47       56.94     57.46 o 
  -5  10  15      134.36      240.89     87.62 o 
  -3  10  15       16.88      -17.39     40.36 o 
  -2  10  15        0.77      -18.07     34.96 o 
  -1  10  15      434.96      499.96     77.59 o 
   0  10  15     1423.90     1323.77    118.56 o 
   1  10  15      420.89      413.40     83.15 o 
   2  10  15      516.44      544.90     90.78 o 
  -3  11  15        0.25        0.00     47.30 o 
  -2  11  15       63.54       57.40     49.35 o 
  -1  11  15       28.26       15.13     42.27 o 
   0  11  15        0.54       71.73     51.51 o 
   1  11  15      256.56      244.69     76.61 o 
  -3  12  15        5.20      -40.53     40.53 o 
  -2  12  15       84.16      117.71     61.18 o 
  -1  12  15        3.77      -27.59     40.35 o 
   2 -13  16        3.00       18.33     51.12 o 
   3 -13  16      278.28      380.92     88.62 o 
  -2 -12  16      168.63      201.79     75.28 o 
   0 -12  16      301.82       68.51     41.24 o 
   1 -12  16      598.87      582.06     86.70 o 
   2 -12  16      371.21      378.59     80.62 o 
   3 -12  16        1.01       -6.25     47.35 o 
   4 -12  16       20.09       74.83     63.58 o 
  -3 -11  16       10.20      -46.79     58.98 o 
  -2 -11  16      186.10      172.49     67.27 o 
  -1 -11  16        7.87      -29.33     30.36 o 
   0 -11  16       35.51       53.63     47.66 o 
   1 -11  16      817.98      685.68     90.57 o 
   2 -11  16        1.04       15.65     46.90 o 
   3 -11  16      348.35      194.44     70.02 o 
   4 -11  16       27.04       51.50     58.41 o 
   5 -11  16        0.04       79.92     61.30 o 
  -4 -10  16       23.18      112.88     72.50 o 
  -3 -10  16      294.29      379.05     84.31 o 
  -2 -10  16      185.50      160.01     53.10 o 
  -1 -10  16       12.69       -5.07     32.33 o 
   0 -10  16      528.86      540.25     81.09 o 
   1 -10  16       25.64       10.23     42.12 o 
   2 -10  16      380.92      479.75     81.58 o 
   3 -10  16       33.43       80.60     56.86 o 
   4 -10  16        5.04      -50.78     50.78 o 
   5 -10  16      184.75      117.94     66.76 o 
  -5  -9  16       62.91       70.23     71.83 o 
  -4  -9  16       27.56       10.12     36.15 o 
  -3  -9  16       58.39       82.03     37.51 o 
  -2  -9  16      449.52      429.01     55.68 o 
  -1  -9  16       68.35      105.95     36.28 o 
   0  -9  16      501.59      494.09     77.74 o 
   1  -9  16      455.14      413.13     73.89 o 
   2  -9  16     2096.72     2151.11    147.80 o 
   3  -9  16      129.22      121.36     58.56 o 
   4  -9  16      587.11      743.54    105.61 o 
   5  -9  16       92.55      235.97     79.25 o 
   6  -9  16        9.04      -13.55     53.14 o 
  -5  -8  16        4.00       38.20     41.82 o 
  -4  -8  16      329.89      324.64     52.24 o 
  -3  -8  16       72.42       29.59     55.89 o 
  -2  -8  16      467.22      515.81     54.98 o 
  -1  -8  16      643.37      718.31     57.55 o 
   0  -8  16     1357.64     1163.40    107.26 o 
   1  -8  16        1.88      -12.55     40.74 o 
   2  -8  16       29.39      113.51     52.94 o 
   3  -8  16      153.02      132.46     62.22 o 
   4  -8  16      117.53       58.73     57.51 o 
   5  -8  16       49.43       59.66     61.19 o 
   6  -8  16      418.69      450.78     96.59 o 
  -6  -7  16       29.02       34.39     62.17 o 
  -5  -7  16        4.70      -26.30     33.99 o 
  -4  -7  16      209.49      167.03     67.16 o 
  -3  -7  16        7.70      -13.48     40.90 o 
  -2  -7  16      111.04      109.36     34.17 o 
  -1  -7  16       14.02       14.25     28.84 o 
   0  -7  16      308.49      289.05     60.85 o 
   1  -7  16       29.90       -8.63     36.72 o 
   2  -7  16       58.65      101.73     50.42 o 
   3  -7  16      640.35      586.22     87.62 o 
   4  -7  16        8.29        4.62     49.28 o 
   5  -7  16       79.62       64.17     60.83 o 
   6  -7  16      871.75     1163.15    136.12 o 
  -6  -6  16      303.88      247.39     85.54 o 
  -5  -6  16       19.06       46.66     61.40 o 
  -4  -6  16      459.94      366.65     51.95 o 
  -3  -6  16        0.68      -16.25     35.88 o 
  -2  -6  16      507.31      456.89     48.97 o 
  -1  -6  16       34.57       38.55     27.94 o 
   0  -6  16      187.27      163.03     30.18 o 
   1  -6  16      141.49      184.16     55.13 o 
   2  -6  16      149.22      142.98     52.78 o 
   3  -6  16      662.84      603.60     84.02 o 
   4  -6  16       27.94       -2.31     48.39 o 
   5  -6  16      231.42      372.26     81.51 o 
   6  -6  16        0.53       -0.62     54.38 o 
  -6  -5  16       21.17      166.80     75.48 o 
  -5  -5  16      180.96      104.04     66.92 o 
  -4  -5  16      459.70      409.70     52.28 o 
  -3  -5  16        3.93       -0.40     30.49 o 
  -2  -5  16        0.01       56.30     28.02 o 
  -1  -5  16       78.35       86.73     27.78 o 
   0  -5  16        1.82      -35.12     40.90 o 
   1  -5  16       27.63       -4.13     38.83 o 
   2  -5  16       68.03       17.68     38.59 o 
   3  -5  16      144.28      201.19     60.39 o 
   4  -5  16      135.60      206.75     65.34 o 
   5  -5  16       28.98      -30.81     47.99 o 
   6  -5  16      232.85      340.80     89.80 o 
  -7  -4  16      153.65       66.60     75.56 o 
  -6  -4  16        9.16      -30.44     58.74 o 
  -5  -4  16      183.46      219.47     73.83 o 
  -4  -4  16      261.90      309.58     70.42 o 
  -3  -4  16      304.66      382.48     47.73 o 
  -2  -4  16      196.94      173.02     34.71 o 
  -1  -4  16       53.51       76.51     28.28 o 
   0  -4  16      679.32      773.14     48.03 o 
   1  -4  16        7.87       56.48     43.37 o 
   2  -4  16      296.08      258.76     60.63 o 
   3  -4  16       31.47        9.15     42.02 o 
   4  -4  16       30.62      116.77     54.15 o 
   5  -4  16       72.08        2.62     46.93 o 
   6  -4  16        0.00       51.27     58.42 o 
   7  -4  16      177.02      134.56     79.85 o 
  -7  -3  16       68.20      153.57     77.55 o 
  -6  -3  16        0.00       17.82     58.21 o 
  -5  -3  16       62.62       32.21     54.98 o 
  -4  -3  16       24.62       32.56     47.63 o 
  -3  -3  16       58.04       -1.59     27.38 o 
  -2  -3  16        0.03      -11.59     25.29 o 
  -1  -3  16      158.21      168.47     32.29 o 
   0  -3  16      399.25      395.99     33.29 o 
   1  -3  16       34.55       81.04     48.42 o 
   2  -3  16      437.01      413.90     68.26 o 
   3  -3  16      170.64      217.05     58.01 o 
   4  -3  16      103.67       85.52     50.44 o 
   5  -3  16      241.19      235.08     71.70 o 
   6  -3  16       97.36      113.60     66.81 o 
   7  -3  16       59.80       35.88     64.18 o 
  -7  -2  16       69.69       85.97     71.53 o 
  -6  -2  16        0.55      -23.17     57.13 o 
  -5  -2  16      214.74      162.11     64.69 o 
  -4  -2  16       36.87       22.89     44.90 o 
  -3  -2  16      102.50       53.95     46.46 o 
  -2  -2  16      703.86      789.03     84.15 o 
  -1  -2  16      127.16      135.79     29.30 o 
   0  -2  16      197.06      228.53     28.00 o 
   1  -2  16      358.90      481.18     69.97 o 
   2  -2  16      993.85      966.49     89.99 o 
   3  -2  16        0.45      -31.95     36.49 o 
   4  -2  16      573.35      587.09     86.12 o 
   5  -2  16        0.13      -38.70     38.70 o 
   6  -2  16        0.41       25.02     55.95 o 
  -7  -1  16        1.94      -59.96     59.96 o 
  -6  -1  16      791.58      858.76    113.99 o 
  -5  -1  16     1003.26      781.74     99.53 o 
  -4  -1  16      201.41      260.91     65.30 o 
  -3  -1  16       75.25       20.88     43.67 o 
  -2  -1  16      950.82      999.52     59.12 o 
  -1  -1  16        2.12        5.88     24.25 o 
   0  -1  16       14.06       34.02     21.83 o 
   1  -1  16      215.24      206.94     55.29 o 
   2  -1  16      190.77      179.31     51.40 o 
   3  -1  16     1768.68     1910.73    125.73 o 
   4  -1  16     1477.08     1488.92    120.07 o 
   5  -1  16       30.63       22.72     47.73 o 
   6  -1  16       71.54       91.28     45.24 o 
  -7   0  16        1.46       23.42     68.08 o 
  -6   0  16       46.77      108.02     66.54 o 
  -5   0  16      597.99      570.66     89.28 o 
  -4   0  16      353.97      233.80     63.56 o 
  -3   0  16       67.05       50.70     45.57 o 
  -2   0  16      790.56      763.22     69.12 o 
  -1   0  16      916.89      899.80     55.63 o 
   0   0  16       76.79       82.15     25.05 o 
   1   0  16      237.40      239.30     53.56 o 
   2   0  16      123.31      165.39     48.91 o 
   3   0  16        1.20       -2.85     36.97 o 
   4   0  16     1314.72     1317.18    113.16 o 
   5   0  16        2.39       -2.26     39.71 o 
   6   0  16       11.39       21.19     37.08 o 
  -7   1  16        0.37      -10.61     56.97 o 
  -6   1  16       60.26       60.73     61.35 o 
  -5   1  16      112.51      150.68     64.49 o 
  -4   1  16        0.66       29.57     44.46 o 
  -3   1  16       15.86       49.53     29.08 o 
  -2   1  16      122.00      114.66     31.78 o 
  -1   1  16      112.45      112.53     29.75 o 
   0   1  16        9.87       -7.16     32.97 o 
   1   1  16       91.94      140.64     44.62 o 
   2   1  16       13.42       28.26     36.27 o 
   3   1  16        0.21       10.35     26.49 o 
   4   1  16        3.21        1.82     30.31 o 
   5   1  16       92.36       88.47     37.75 o 
   6   1  16      244.36      210.32     50.03 o 
  -7   2  16      370.93      447.47     99.96 o 
  -6   2  16       68.14       17.07     53.53 o 
  -5   2  16       13.39       -4.46     52.08 o 
  -4   2  16      925.79     1079.51    103.93 o 
  -3   2  16      500.01      538.17     38.58 o 
  -2   2  16      450.28      437.44     44.93 o 
  -1   2  16      101.59      119.73     35.10 o 
   0   2  16      266.19      328.76     37.51 o 
   1   2  16       13.74       13.78     22.91 o 
   2   2  16        1.56      -11.07     23.41 o 
   3   2  16       90.20       96.44     34.26 o 
   4   2  16       22.50       12.88     28.60 o 
   5   2  16        0.73        5.26     31.47 o 
   6   2  16      179.98      222.93     71.96 o 
  -7   3  16        1.75       18.79     58.93 o 
  -6   3  16      203.49      239.57     76.42 o 
  -5   3  16      142.33      183.38     69.81 o 
  -4   3  16       56.64      118.69     58.95 o 
  -3   3  16      361.19      383.20     34.96 o 
  -2   3  16      697.91      745.58     48.96 o 
  -1   3  16      233.02      212.38     27.09 o 
   0   3  16       32.34       73.44     25.55 o 
   1   3  16       14.51       21.23     23.53 o 
   2   3  16       76.89       83.98     45.04 o 
   3   3  16       11.47        8.09     27.97 o 
   4   3  16      189.34      102.56     46.75 o 
   5   3  16       35.56       83.62     56.49 o 
   6   3  16       26.43       83.23     61.76 o 
  -7   4  16      579.13      712.07    112.88 o 
  -6   4  16      100.39      144.49     69.21 o 
  -5   4  16     1003.25     1115.60    119.63 o 
  -4   4  16       94.17       64.88     54.10 o 
  -3   4  16        9.04        5.16     20.53 o 
  -2   4  16      385.81      417.91     39.61 o 
  -1   4  16       44.26       22.28     22.70 o 
   0   4  16       16.97       32.18     22.31 o 
   1   4  16      262.97      293.94     37.56 o 
   2   4  16      276.89      288.10     68.06 o 
   3   4  16        1.32       22.44     36.63 o 
   4   4  16       67.11       39.49     46.80 o 
   5   4  16        2.97      -41.68     41.68 o 
  -7   5  16      156.97      204.84     82.33 o 
  -6   5  16       67.77      188.39     76.20 o 
  -5   5  16      141.80      160.14     68.28 o 
  -4   5  16      381.91      408.26     77.01 o 
  -3   5  16       30.26      -15.98     31.61 o 
  -2   5  16      103.26       29.98     41.43 o 
  -1   5  16        0.11       14.44     20.26 o 
   0   5  16       13.01      -14.51     20.22 o 
   1   5  16       43.15       28.70     25.03 o 
   2   5  16       99.08      161.93     52.44 o 
   3   5  16      123.47       72.89     50.89 o 
   4   5  16        0.10       -1.46     37.54 o 
   5   5  16      182.02      138.01     62.36 o 
  -7   6  16      109.44      180.01     83.83 o 
  -6   6  16      201.56      321.83     87.32 o 
  -5   6  16      121.85      108.66     62.02 o 
  -4   6  16      380.48      402.69     82.80 o 
  -3   6  16      513.02      481.38     57.96 o 
  -2   6  16      198.21      232.43     29.42 o 
  -1   6  16      803.39      698.93     49.27 o 
   0   6  16      209.84      261.81     35.54 o 
   1   6  16      305.96      368.40     63.55 o 
   2   6  16        0.07      -29.96     37.41 o 
   3   6  16      214.83      205.70     61.45 o 
   4   6  16      316.82      309.25     74.97 o 
  -7   7  16       16.90        4.31     58.93 o 
  -6   7  16       89.12       79.86     66.64 o 
  -5   7  16      847.13      729.28    114.68 o 
  -4   7  16       60.99       22.36     58.04 o 
  -3   7  16       86.16       52.36     29.36 o 
  -2   7  16       36.42       43.82     25.38 o 
  -1   7  16      711.37      639.78     72.78 o 
   0   7  16      980.74     1031.01     94.78 o 
   1   7  16      237.32      286.79     66.44 o 
   2   7  16      131.09      135.07     57.79 o 
   3   7  16       36.39       41.25     47.49 o 
   4   7  16       28.73      -14.06     52.75 o 
  -6   8  16       25.71       39.33     58.45 o 
  -5   8  16       10.82       20.61     59.09 o 
  -4   8  16      415.53      308.43     85.58 o 
  -3   8  16      704.87      675.14    148.70 o 
  -2   8  16     1767.44     1396.43    100.94 o 
  -1   8  16      344.58      352.84     60.77 o 
   0   8  16        0.32      -31.85     31.85 o 
   1   8  16     1523.05     1629.19    123.23 o 
   2   8  16      110.15      169.13     60.61 o 
   3   8  16       15.46       34.30     44.12 o 
  -6   9  16       12.47       36.30     59.99 o 
  -5   9  16      110.70      233.87     85.78 o 
  -4   9  16        3.79      -54.48     54.48 o 
  -3   9  16       13.35       61.62     31.66 o 
  -2   9  16      143.89        1.22     36.44 o 
  -1   9  16      174.80      111.14     47.42 o 
   0   9  16      415.39      349.92     70.41 o 
   1   9  16        4.13       24.83     43.49 o 
   2   9  16       18.98       20.84     47.70 o 
   3   9  16      280.65      400.05     87.06 o 
  -5  10  16        1.58      -16.83     59.89 o 
  -3  10  16      292.69      295.45     64.00 o 
  -2  10  16       33.05       40.58     43.04 o 
  -1  10  16       83.93      129.46     54.82 o 
   0  10  16       88.25       80.27     50.09 o 
   1  10  16      436.00      381.52     81.09 o 
   2  10  16      160.84      163.47     62.62 o 
  -3  11  16       10.88       57.61     49.59 o 
  -2  11  16        5.19       22.04     43.10 o 
  -1  11  16       11.28        6.70     46.89 o 
   0  11  16       13.14      -25.82     43.90 o 
   2 -13  17      116.19       35.10     55.10 o 
   0 -12  17       28.44       62.14     50.20 o 
   1 -12  17        6.09       24.40     53.09 o 
   2 -12  17      275.07      457.53     88.85 o 
   3 -12  17       24.54      -30.30     48.64 o 
   4 -12  17      129.20       75.13     62.88 o 
  -3 -11  17        9.04       48.03     61.53 o 
  -1 -11  17        4.26       17.48     46.06 o 
   0 -11  17      179.52      123.76     57.64 o 
   1 -11  17       24.48      -28.75     43.32 o 
   2 -11  17       76.41      113.38     61.62 o 
   3 -11  17     1111.93     1023.79    117.26 o 
   4 -11  17       70.58      104.30     69.80 o 
  -4 -10  17       21.43        8.42     62.60 o 
  -3 -10  17      259.63      286.66     73.64 o 
  -2 -10  17       38.68       85.36     38.38 o 
  -1 -10  17        1.84       66.04     48.17 o 
   0 -10  17       65.71       35.08     48.39 o 
   1 -10  17      244.17      309.09     71.34 o 
   2 -10  17       64.47       94.27     58.57 o 
   3 -10  17      260.26      215.27     74.14 o 
   4 -10  17      208.21      269.34     79.67 o 
   5 -10  17       35.00       92.18     63.67 o 
  -4  -9  17        1.38        5.09     35.07 o 
  -3  -9  17        5.08       -1.30     34.48 o 
  -2  -9  17       45.63       -2.93     33.57 o 
  -1  -9  17       95.75       98.05     51.74 o 
   0  -9  17     1530.97     1405.63    121.43 o 
   1  -9  17      771.75      600.42     83.02 o 
   2  -9  17        8.89       27.60     48.28 o 
   3  -9  17      160.07      103.24     61.03 o 
   4  -9  17      103.40      159.11     69.40 o 
   5  -9  17       18.18       32.75     60.92 o 
  -5  -8  17        0.02       26.36     39.37 o 
  -4  -8  17        0.57       46.56     37.18 o 
  -3  -8  17        4.32       35.72     33.61 o 
  -2  -8  17      167.21      216.47     41.90 o 
  -1  -8  17      106.30      120.20     35.14 o 
   0  -8  17      243.53      315.41     69.99 o 
   1  -8  17     1606.70     1846.98    135.45 o 
   2  -8  17       43.36      -33.29     39.44 o 
   3  -8  17       45.74      -39.76     44.14 o 
   4  -8  17       95.37      140.27     65.36 o 
   5  -8  17        0.57       73.94     60.69 o 
   6  -8  17       17.14       10.50     61.55 o 
  -5  -7  17       83.27      -18.80     45.38 o 
  -4  -7  17        3.49      -27.52     27.52 o 
  -3  -7  17       11.84        9.53     31.74 o 
  -2  -7  17      646.13      645.44     57.26 o 
  -1  -7  17        2.18      -26.31     26.31 o 
   0  -7  17      146.74      269.78     66.56 o 
   1  -7  17      248.50      191.55     61.11 o 
   2  -7  17      206.06      192.22     63.00 o 
   3  -7  17       48.00       42.00     52.11 o 
   4  -7  17       44.00       50.46     53.73 o 
   5  -7  17      177.91      119.32     63.61 o 
   6  -7  17       75.74        1.40     61.90 o 
  -6  -6  17       45.91       42.57     66.85 o 
  -5  -6  17      384.69      368.02     58.08 o 
  -4  -6  17      340.44      372.38     53.84 o 
  -3  -6  17      679.63      665.12     59.47 o 
  -2  -6  17       15.82       -2.95     27.72 o 
  -1  -6  17        5.36       37.28     28.44 o 
   0  -6  17      285.25      312.98     66.77 o 
   1  -6  17      274.28      266.42     67.55 o 
   2  -6  17       24.27        0.52     38.85 o 
   3  -6  17      125.42       94.61     51.76 o 
   4  -6  17       21.92       -5.81     46.70 o 
   5  -6  17       62.08       59.67     60.41 o 
   6  -6  17       51.88       34.28     56.96 o 
  -6  -5  17        8.26       53.72     64.65 o 
  -5  -5  17       42.35       33.42     61.61 o 
  -4  -5  17       87.96      133.71     39.10 o 
  -3  -5  17      376.58      386.95     49.00 o 
  -2  -5  17        3.80       -0.23     27.88 o 
  -1  -5  17       17.27        6.01     25.78 o 
   0  -5  17       18.91        6.60     22.07 o 
   1  -5  17        3.38      -12.17     41.23 o 
   2  -5  17      218.83      313.02     68.47 o 
   3  -5  17        8.65      -32.73     36.93 o 
   4  -5  17      328.29      364.54     78.88 o 
   5  -5  17      214.31      195.21     69.38 o 
   6  -5  17       69.29       92.78     68.52 o 
  -6  -4  17       40.79      -25.34     58.67 o 
  -5  -4  17      196.44      230.69     74.47 o 
  -4  -4  17       35.30      -22.33     46.29 o 
  -3  -4  17      128.41       91.01     34.55 o 
  -2  -4  17       23.50        2.20     25.82 o 
  -1  -4  17      143.04       99.78     29.49 o 
   0  -4  17      496.65      549.07     39.91 o 
   1  -4  17       27.00       15.43     42.99 o 
   2  -4  17       65.91       33.96     41.94 o 
   3  -4  17      134.27       40.96     45.28 o 
   4  -4  17       45.01        1.05     48.20 o 
   5  -4  17       84.44       87.14     64.69 o 
   6  -4  17       16.29      -50.36     50.39 o 
  -7  -3  17       40.59       25.44     65.90 o 
  -6  -3  17      223.20      114.81     72.71 o 
  -5  -3  17       31.82       50.30     60.02 o 
  -4  -3  17        3.20      -26.90     45.26 o 
  -3  -3  17      171.23      199.30     39.58 o 
  -2  -3  17       91.37       62.55     28.75 o 
  -1  -3  17      274.70      281.27     36.01 o 
   0  -3  17      290.48      300.48     74.39 o 
   1  -3  17      889.96     1104.66    102.03 o 
   2  -3  17      228.09      268.34     63.12 o 
   3  -3  17      121.69      120.54     50.90 o 
   4  -3  17       58.58       46.24     51.19 o 
   5  -3  17        0.62       24.56     54.23 o 
   6  -3  17       28.09       54.78     61.42 o 
  -7  -2  17      126.51      168.63     77.95 o 
  -6  -2  17       72.59       55.76     65.83 o 
  -5  -2  17      548.07      542.54     91.55 o 
  -4  -2  17       61.81       23.25     46.51 o 
  -3  -2  17      752.49      761.55     58.77 o 
  -2  -2  17      289.37      261.88     38.85 o 
  -1  -2  17      302.91      337.69     37.70 o 
   0  -2  17       28.09       83.91     23.62 o 
   1  -2  17      574.53      630.40     80.68 o 
   2  -2  17        3.44       25.40     39.26 o 
   3  -2  17     3050.27     3159.43    171.77 o 
   4  -2  17      340.77      252.90     69.11 o 
   5  -2  17        0.33        8.69     47.49 o 
   6  -2  17       18.40       21.88     58.51 o 
  -7  -1  17      296.82      361.83     95.57 o 
  -6  -1  17      330.21      317.01     82.43 o 
  -5  -1  17       37.06      110.37     62.20 o 
  -4  -1  17      626.02      518.63     81.41 o 
  -3  -1  17     1269.77     1192.07     97.34 o 
  -2  -1  17        0.41        0.71     36.19 o 
  -1  -1  17      166.81      166.86     31.51 o 
   0  -1  17      749.43      813.04     48.88 o 
   1  -1  17      615.67      563.84     75.28 o 
   2  -1  17        1.72      -31.40     33.78 o 
   3  -1  17       80.43       63.89     42.98 o 
   4  -1  17      398.35      347.98     74.40 o 
   5  -1  17       23.63       52.82     52.49 o 
   6  -1  17      158.55      141.32     48.91 o 
  -7   0  17       24.83       37.48     69.67 o 
  -6   0  17       55.70       16.86     61.49 o 
  -5   0  17      530.54      467.97     85.39 o 
  -4   0  17      154.05      128.63     54.70 o 
  -3   0  17      277.81      285.52     60.97 o 
  -2   0  17      433.24      423.57     57.93 o 
  -1   0  17       25.69       11.33     23.30 o 
   0   0  17       53.87       66.62     25.36 o 
   1   0  17        0.01      -31.15     31.15 o 
   2   0  17       13.27       40.12     42.12 o 
   3   0  17      396.27      401.12     69.75 o 
   4   0  17      367.67      270.03     67.49 o 
   5   0  17        1.51        9.75     35.43 o 
   6   0  17       13.41        0.94     37.56 o 
  -7   1  17       38.57       41.31     66.57 o 
  -6   1  17       78.67      170.22     71.39 o 
  -5   1  17      327.90      372.58     78.20 o 
  -4   1  17      305.46      330.57     72.57 o 
  -3   1  17       60.90       52.64     21.96 o 
  -2   1  17       31.43       45.95     28.47 o 
  -1   1  17      458.61      485.67     45.15 o 
   0   1  17      100.39       45.29     38.60 o 
   1   1  17        0.21      -29.83     29.83 o 
   2   1  17        3.16      -22.14     31.76 o 
   3   1  17        0.71      -26.82     57.26 o 
   4   1  17      186.38      156.33     40.92 o 
   5   1  17       28.53        1.32     35.32 o 
   6   1  17       19.08       39.11     39.86 o 
  -7   2  17       68.33       63.69     68.48 o 
  -6   2  17       43.69      147.09     72.69 o 
  -5   2  17       49.67       78.80     53.97 o 
  -4   2  17      305.48      187.51     63.64 o 
  -3   2  17        5.51       20.99     20.23 o 
  -2   2  17      407.76      415.95     36.65 o 
  -1   2  17      268.53      239.64     28.47 o 
   0   2  17       43.17       34.51     24.65 o 
   1   2  17      170.00      180.32     34.69 o 
   2   2  17       40.76       34.63     28.63 o 
   3   2  17       56.21       69.06     33.37 o 
   4   2  17      191.93      182.54     42.06 o 
   5   2  17      145.08       90.99     39.64 o 
   6   2  17        1.07        1.33     52.86 o 
  -7   3  17      149.30      131.06     76.00 o 
  -6   3  17      581.80      567.38     98.08 o 
  -5   3  17      298.02      369.83     80.83 o 
  -4   3  17        9.26      -11.43     48.35 o 
  -3   3  17       61.23       51.51     23.00 o 
  -2   3  17        0.03       -8.75     17.54 o 
  -1   3  17       91.84      111.73     24.25 o 
   0   3  17      460.51      499.29     51.36 o 
   1   3  17       16.86       43.92     25.50 o 
   2   3  17      354.56      356.64     42.38 o 
   3   3  17      154.57      171.13     98.23 o 
   4   3  17       14.00      -27.81     27.81 o 
   5   3  17      322.66      322.21     77.04 o 
  -7   4  17        0.07       34.24     63.58 o 
  -6   4  17      469.01      385.72     87.94 o 
  -5   4  17     2014.26     2316.93    164.41 o 
  -4   4  17       17.27      -40.13     40.13 o 
  -3   4  17      178.40      232.18     32.77 o 
  -2   4  17      147.70      132.62     25.10 o 
  -1   4  17       10.57       -1.17     21.53 o 
   0   4  17      240.12      240.04     36.07 o 
   1   4  17       17.07       37.01     35.63 o 
   2   4  17       13.97       51.96     29.40 o 
   3   4  17        0.79      -18.40     36.79 o 
   4   4  17      273.37      243.08     68.92 o 
   5   4  17       21.72       51.33     55.17 o 
  -7   5  17       14.69       18.94     60.27 o 
  -6   5  17        7.28       26.86     62.41 o 
  -5   5  17      272.13      245.81     77.53 o 
  -4   5  17      596.58      627.69     99.88 o 
  -3   5  17      111.73      116.75     33.61 o 
  -2   5  17      158.82       38.46     42.12 o 
  -1   5  17      523.92      470.21     42.19 o 
   0   5  17      258.28      238.80     34.81 o 
   1   5  17      190.07      175.91     34.35 o 
   2   5  17        1.95      -31.13     31.13 o 
   3   5  17        0.41       -6.66     42.03 o 
   4   5  17       31.60       27.99     49.57 o 
   5   5  17      187.66      163.18     70.45 o 
  -7   6  17      324.92      471.03    109.21 o 
  -6   6  17       26.24      -25.34     57.11 o 
  -5   6  17       15.73      -27.51     54.20 o 
  -4   6  17      493.07      300.79     82.49 o 
  -3   6  17       63.45       23.87     25.51 o 
  -2   6  17       53.99       56.11     21.93 o 
  -1   6  17       54.44       50.33     25.81 o 
   0   6  17      153.04      148.40     32.10 o 
   1   6  17      182.92      123.40     50.27 o 
   2   6  17      506.04      624.64     85.63 o 
   3   6  17       11.68      -39.32     39.32 o 
   4   6  17       11.91       40.08     54.35 o 
  -6   7  17       32.32       59.03     69.29 o 
  -5   7  17      418.66      388.86     93.68 o 
  -4   7  17       23.20       78.45     65.34 o 
  -3   7  17       27.55       47.40     51.31 o 
  -2   7  17       86.15       40.56     27.19 o 
  -1   7  17        6.34       65.55     36.19 o 
   0   7  17      259.86      347.61     65.19 o 
   1   7  17      176.27      130.26     51.85 o 
   2   7  17      192.77      187.13     62.66 o 
   3   7  17        7.08       85.13     55.19 o 
   4   7  17       14.23       53.84     55.80 o 
  -6   8  17       12.23       17.13     62.18 o 
  -5   8  17       61.03       30.22     65.16 o 
  -4   8  17       39.13       16.89     60.57 o 
  -3   8  17      213.79      222.37     51.25 o 
  -2   8  17      265.07      180.80     48.67 o 
  -1   8  17      164.24      134.96     48.48 o 
   0   8  17     2327.78     2264.89    144.40 o 
   1   8  17       17.26       64.67     48.12 o 
   2   8  17      230.26      115.27     55.48 o 
   3   8  17      136.70      120.42     58.04 o 
  -5   9  17       16.74       42.03     65.29 o 
  -4   9  17       35.63        8.55     58.19 o 
  -3   9  17      131.70      126.61     43.44 o 
  -2   9  17       26.48       15.68     37.53 o 
  -1   9  17      558.42      395.23     69.57 o 
   0   9  17      175.06      182.84     59.98 o 
   1   9  17        7.08       69.74     46.54 o 
   2   9  17       49.15       45.12     50.83 o 
  -5  10  17      132.06      155.62     84.07 o 
  -3  10  17      219.67      247.44     60.09 o 
  -2  10  17       50.72       77.84     45.73 o 
  -1  10  17      383.69      256.73     63.50 o 
   0  10  17       64.08      117.72     55.28 o 
   1  10  17       34.98       33.46     49.21 o 
  -2  11  17       14.22       21.48     46.58 o 
  -1  11  17        9.01       40.25     47.48 o 
   0  11  17        0.44       48.78     52.42 o 
   1 -13  18       42.02      -42.99     46.08 o 
   0 -12  18       90.19       87.77     56.38 o 
   1 -12  18       35.07      132.88     63.00 o 
   2 -12  18        0.02      -29.30     45.96 o 
   3 -12  18       30.96       32.30     57.21 o 
  -3 -11  18       11.56      -14.68     63.06 o 
  -1 -11  18       56.98      -12.67     44.76 o 
   0 -11  18      366.88      368.35     76.64 o 
   1 -11  18      522.54      594.77     91.22 o 
   2 -11  18       82.98       55.68     55.93 o 
   3 -11  18       28.08       86.50     65.88 o 
   4 -11  18       29.06       19.13     60.87 o 
  -3 -10  18        8.78        3.07     36.17 o 
  -2 -10  18      620.56      489.77     82.75 o 
  -1 -10  18       66.47       32.11     48.47 o 
   0 -10  18      876.91      670.90     93.06 o 
   1 -10  18      186.99      141.67     58.06 o 
   2 -10  18        3.16        3.43     47.91 o 
   3 -10  18      122.04      170.15     64.86 o 
   4 -10  18        8.32      -12.59     51.94 o 
   5 -10  18        0.12      -32.73     54.87 o 
  -4  -9  18        7.08       11.67     37.68 o 
  -3  -9  18       32.59       22.27     35.11 o 
  -2  -9  18        2.67       15.22     35.04 o 
  -1  -9  18      243.52      148.93     61.64 o 
   0  -9  18     1201.93     1053.29    108.35 o 
   1  -9  18      456.57      370.30     77.13 o 
   2  -9  18      175.94      233.13     71.03 o 
   3  -9  18       12.48      -42.90     46.05 o 
   4  -9  18       78.95      160.53     68.36 o 
   5  -9  18      357.36      243.90     81.28 o 
  -5  -8  18       77.07       68.71     45.45 o 
  -4  -8  18        1.25       26.43     33.39 o 
  -3  -8  18       31.02       29.58     36.63 o 
  -2  -8  18      142.41      145.80     39.70 o 
  -1  -8  18        7.50      -23.51     39.15 o 
   0  -8  18      174.23      228.05     66.47 o 
   1  -8  18      252.12      384.44     77.65 o 
   2  -8  18       92.66       48.51     50.00 o 
   3  -8  18       57.46       93.21     58.91 o 
   4  -8  18      100.36      157.03     71.69 o 
   5  -8  18        8.13       -8.50     52.74 o 
  -5  -7  18       42.12       16.46     39.46 o 
  -4  -7  18       11.01       46.88     43.21 o 
  -3  -7  18        8.43      -29.51     29.51 o 
  -2  -7  18        5.73      -16.23     28.15 o 
  -1  -7  18      309.33      322.29     43.89 o 
   0  -7  18       22.86       56.31     49.51 o 
   1  -7  18       28.49       85.13     51.93 o 
   2  -7  18        0.13      -17.74     40.82 o 
   3  -7  18     1150.04     1189.12    120.21 o 
   4  -7  18      193.51      287.06     74.97 o 
   5  -7  18        0.02      -13.24     50.72 o 
   6  -7  18       30.69        1.75     64.06 o 
  -6  -6  18       49.31      108.87     75.92 o 
  -5  -6  18        5.51        8.24     37.04 o 
  -4  -6  18       55.45       87.72     39.09 o 
  -3  -6  18      334.75      287.85     46.11 o 
  -2  -6  18     1699.17     1565.05     79.11 o 
  -1  -6  18      203.45      202.29     38.24 o 
   0  -6  18       11.18       18.81     47.75 o 
   1  -6  18        7.92      -23.46     41.37 o 
   2  -6  18      298.89      162.61     61.47 o 
   3  -6  18      203.92      129.54     61.49 o 
   4  -6  18       57.82      106.60     57.08 o 
   5  -6  18       71.99        3.18     57.78 o 
   6  -6  18       19.18       47.12     63.29 o 
  -6  -5  18        0.89       12.42     55.97 o 
  -5  -5  18      212.39      173.56     70.59 o 
  -4  -5  18        0.69       16.64     31.98 o 
  -3  -5  18       86.78       67.22     34.87 o 
  -2  -5  18        1.11      -22.53     26.44 o 
  -1  -5  18      387.54      496.18     63.22 o 
   0  -5  18       11.24        2.65     44.64 o 
   1  -5  18      104.13      189.02     62.10 o 
   2  -5  18       36.16       25.18     42.64 o 
   3  -5  18       21.03       26.54     42.16 o 
   4  -5  18      382.64      388.71     85.45 o 
   5  -5  18       17.51      104.73     65.86 o 
   6  -5  18       45.48       17.28     59.73 o 
  -6  -4  18       87.31       45.21     65.91 o 
  -5  -4  18        3.92      -49.34     49.34 o 
  -4  -4  18       33.96       44.36     35.29 o 
  -3  -4  18      406.87      368.69     76.65 o 
  -2  -4  18      579.02      631.07     53.06 o 
  -1  -4  18        2.34       -4.32     23.53 o 
   0  -4  18      184.43      234.18     61.00 o 
   1  -4  18      322.97      404.51     74.68 o 
   2  -4  18      126.98      236.80     61.49 o 
   3  -4  18       40.27       52.63     50.26 o 
   4  -4  18        5.85      -22.16     46.88 o 
   5  -4  18      199.62      317.29     82.55 o 
   6  -4  18       68.18        1.46     60.54 o 
  -7  -3  18      247.96      144.94     81.55 o 
  -6  -3  18       42.06       36.81     61.14 o 
  -5  -3  18       76.93      139.12     64.05 o 
  -4  -3  18      120.11      137.26     61.13 o 
  -3  -3  18        6.07       11.11     63.35 o 
  -2  -3  18      355.97      348.58     48.63 o 
  -1  -3  18        7.44        8.28     24.97 o 
   0  -3  18        9.42      -14.88     35.91 o 
   1  -3  18       16.14       78.97     47.30 o 
   2  -3  18       32.87       37.35     43.75 o 
   3  -3  18       87.96      128.33     55.88 o 
   4  -3  18       16.09      -39.40     39.40 o 
   5  -3  18       13.41      -14.45     52.24 o 
   6  -3  18       94.32      195.00     75.33 o 
  -7  -2  18       26.27       -8.38     68.06 o 
  -6  -2  18      895.31      902.58    116.80 o 
  -5  -2  18       12.55       76.49     59.22 o 
  -4  -2  18      163.10      266.99     65.92 o 
  -3  -2  18      150.49      174.31     39.36 o 
  -2  -2  18        0.76      -13.00     24.66 o 
  -1  -2  18      924.99      850.87     53.15 o 
   0  -2  18      272.89      253.13     31.86 o 
   1  -2  18      463.94      447.62     73.78 o 
   2  -2  18       10.99        1.62     41.54 o 
   3  -2  18      176.49      150.22     57.27 o 
   4  -2  18      370.83      502.73     87.13 o 
   5  -2  18       31.16       52.90     58.73 o 
   6  -2  18       61.56       77.61     62.34 o 
  -7  -1  18        2.25      194.18     84.04 o 
  -6  -1  18       95.12      139.80     69.95 o 
  -5  -1  18       65.29      129.77     69.05 o 
  -4  -1  18        0.15      -15.89     44.78 o 
  -3  -1  18      245.15      213.66     41.44 o 
  -2  -1  18      859.87      880.08     60.04 o 
  -1  -1  18      338.58      289.33     37.91 o 
   0  -1  18        9.65       14.57     22.49 o 
   1  -1  18        2.77       57.61     40.51 o 
   2  -1  18       23.80       65.75     46.24 o 
   3  -1  18      541.21      603.82     80.03 o 
   4  -1  18      540.02      564.18     88.27 o 
   5  -1  18       78.23       29.71     53.78 o 
   6  -1  18      111.13       80.90     51.85 o 
  -7   0  18      599.23      808.73    124.57 o 
  -6   0  18       63.93      123.66     68.28 o 
  -5   0  18      327.11      365.14     78.72 o 
  -4   0  18     1026.36     1120.81    106.86 o 
  -3   0  18      176.77      253.54     61.50 o 
  -2   0  18      196.12      177.75     35.54 o 
  -1   0  18       69.13       57.14     55.10 o 
   0   0  18      283.62      258.81     56.13 o 
   1   0  18        0.09       30.34     37.29 o 
   2   0  18      279.28      365.16     63.80 o 
   3   0  18       35.35       -1.54     40.78 o 
   4   0  18       92.12      147.20     60.43 o 
   5   0  18      113.63      108.06     56.12 o 
   6   0  18        2.79       36.24     41.45 o 
  -7   1  18       72.50       -8.08     59.39 o 
  -6   1  18      158.50       65.20     64.39 o 
  -5   1  18      617.30      562.50     90.57 o 
  -4   1  18     2445.09     2284.97    147.21 o 
  -3   1  18      534.20      570.85     55.65 o 
  -2   1  18      120.96       92.31     31.96 o 
  -1   1  18     1926.32     1886.85     90.84 o 
   0   1  18      418.34      473.77     68.59 o 
   1   1  18      417.15      387.96     64.50 o 
   2   1  18      225.80      248.79     57.00 o 
   3   1  18       37.21       80.24     33.68 o 
   4   1  18      119.69       86.07     37.55 o 
   5   1  18        0.29       10.56     36.61 o 
   6   1  18        3.11        2.30     38.62 o 
  -7   2  18      284.38      336.04     94.74 o 
  -6   2  18      262.94      291.81     84.20 o 
  -5   2  18      476.00      491.13     86.65 o 
  -4   2  18        1.81       -9.66     49.24 o 
  -3   2  18     2455.09     2496.39     86.92 o 
  -2   2  18       28.32       17.27     18.85 o 
  -1   2  18       36.65       13.37     19.54 o 
   0   2  18      237.08      224.24     38.57 o 
   1   2  18      438.94      449.82     46.70 o 
   2   2  18      349.03      314.08     63.41 o 
   3   2  18      148.57      181.04     46.66 o 
   4   2  18      187.85      142.20     39.44 o 
   5   2  18        0.11      -17.09     33.11 o 
  -7   3  18      151.83      224.43     85.98 o 
  -6   3  18       78.34       62.83     63.39 o 
  -5   3  18       65.78      135.65     64.60 o 
  -4   3  18      507.32      438.11     82.88 o 
  -3   3  18      656.95      653.40     46.14 o 
  -2   3  18      166.69      118.00     39.63 o 
  -1   3  18       32.99       25.22     20.44 o 
   0   3  18       73.84       75.32     28.33 o 
   1   3  18      126.61      102.99     29.66 o 
   2   3  18      101.78      116.05     32.19 o 
   3   3  18      744.61      788.85     63.08 o 
   4   3  18      197.20      231.20     46.33 o 
   5   3  18      209.99      126.20     60.06 o 
  -7   4  18      340.39      342.79     94.16 o 
  -6   4  18       54.90       60.17     63.00 o 
  -5   4  18       60.26       68.24     61.85 o 
  -4   4  18      752.48      863.41    104.65 o 
  -3   4  18      687.55      680.31     93.62 o 
  -2   4  18       91.85       59.91     23.11 o 
  -1   4  18      323.41      309.47     37.85 o 
   0   4  18      261.41      293.00    105.34 o 
   1   4  18       61.44       52.78     46.52 o 
   2   4  18       13.69       -5.77     26.77 o 
   3   4  18       28.97      -35.47     35.47 o 
   4   4  18       22.40       29.05     45.95 o 
   5   4  18       10.59       -5.83     50.59 o 
  -7   5  18      135.11      228.60     92.03 o 
  -6   5  18      589.50      547.64    107.44 o 
  -5   5  18       23.35       46.34     59.32 o 
  -4   5  18       27.47       58.78     60.45 o 
  -3   5  18      458.30      527.51     96.96 o 
  -2   5  18      234.25      203.25     41.45 o 
  -1   5  18      261.59      262.58     36.18 o 
   0   5  18      173.31      147.83     32.96 o 
   1   5  18      106.74      121.43     33.48 o 
   2   5  18      623.59      597.41     82.98 o 
   3   5  18       94.39       47.08     51.01 o 
   4   5  18       57.15       33.81     50.54 o 
  -6   6  18        2.94       -7.76     58.89 o 
  -5   6  18       95.16      187.69     78.95 o 
  -4   6  18      415.93      474.82     96.39 o 
  -3   6  18      477.01      382.68     45.87 o 
  -2   6  18      110.14       95.53     28.40 o 
  -1   6  18      250.61      210.76     65.71 o 
   0   6  18        3.94       -6.58     33.48 o 
   1   6  18        2.05       46.59     44.37 o 
   2   6  18      179.68      159.68     55.08 o 
   3   6  18        0.00       65.43     50.87 o 
   4   6  18       71.54       67.10     55.24 o 
  -6   7  18        3.76       54.23     69.49 o 
  -5   7  18      508.67      635.67    110.54 o 
  -4   7  18        1.10       66.62     65.70 o 
  -3   7  18      176.56      210.18     40.78 o 
  -2   7  18        0.11        4.35     23.85 o 
  -1   7  18      360.54      272.15     56.40 o 
   0   7  18      136.19      201.36     57.29 o 
   1   7  18        0.66      -35.60     35.60 o 
   2   7  18        3.90      -22.67     42.48 o 
   3   7  18      179.14      124.60     63.30 o 
  -6   8  18        8.75       11.19     63.03 o 
  -5   8  18       94.80      -10.44     65.08 o 
  -4   8  18       25.40      -54.23     54.23 o 
  -3   8  18      769.39      750.35     78.10 o 
  -2   8  18       17.59       10.18     35.87 o 
  -1   8  18       93.72      185.08     53.38 o 
   0   8  18        9.75        8.40     39.18 o 
   1   8  18      340.75      339.47     74.25 o 
   2   8  18       50.09       68.46     55.15 o 
   3   8  18        0.26        1.73     50.83 o 
  -5   9  18       11.84       52.80     65.12 o 
  -4   9  18        1.99      -51.35     51.35 o 
  -2   9  18       91.81      109.74     47.62 o 
  -1   9  18       73.01       70.75     45.81 o 
   0   9  18      515.47      452.87     79.16 o 
   1   9  18      218.99      166.95     62.89 o 
   2   9  18       40.10       38.01     44.49 o 
  -2  10  18      125.52      132.92     53.02 o 
  -1  10  18      196.09      216.63     61.34 o 
   0  10  18      121.22       50.83     50.50 o 
   1  10  18      204.75      155.74     65.85 o 
  -2  11  18       20.26       80.59     52.86 o 
  -1  11  18        0.96      -40.38     40.38 o 
   0 -12  19       49.44        4.16     53.91 o 
   1 -12  19        1.64      -21.91     51.05 o 
   2 -12  19      115.81      161.25     69.49 o 
   3 -12  19       16.17      114.32     66.69 o 
  -2 -11  19      127.79       85.71     57.34 o 
  -1 -11  19        0.00      -11.91     46.85 o 
   0 -11  19        0.94        7.06     47.76 o 
   1 -11  19        6.06      -38.84     43.21 o 
   2 -11  19       58.91       51.38     55.31 o 
   3 -11  19      368.59      356.85     89.45 o 
   4 -11  19       27.07      -31.29     56.92 o 
  -3 -10  19       19.05       39.24     47.36 o 
  -2 -10  19       48.19       25.64     53.64 o 
  -1 -10  19      563.80      606.28     93.04 o 
   0 -10  19       65.11      210.78     69.43 o 
   1 -10  19        1.93       11.48     46.44 o 
   2 -10  19        5.17       17.03     50.24 o 
   3 -10  19       12.11      -38.52     38.52 o 
   4 -10  19        6.78       15.88     54.37 o 
  -4  -9  19       78.98       63.72     41.12 o 
  -3  -9  19       12.12        9.57     35.07 o 
  -2  -9  19       37.94      -14.59     43.37 o 
  -1  -9  19       49.39      -26.00     44.13 o 
   0  -9  19      322.32      265.98     70.99 o 
   1  -9  19        9.54       56.50     48.04 o 
   2  -9  19       20.79       34.21     51.17 o 
   3  -9  19       42.55       85.79     62.78 o 
   4  -9  19       68.33       84.63     62.64 o 
   5  -9  19       47.51       99.39     65.85 o 
  -4  -8  19      136.29       86.62     41.27 o 
  -3  -8  19      155.52      157.83     42.99 o 
  -2  -8  19       14.45       38.16     35.81 o 
  -1  -8  19       42.45       40.10     46.78 o 
   0  -8  19       19.15       51.78     52.55 o 
   1  -8  19        2.30        9.43     45.32 o 
   2  -8  19        8.18       25.87     51.67 o 
   3  -8  19      137.49      217.70     74.76 o 
   4  -8  19      296.66      457.09     95.91 o 
   5  -8  19       21.35       61.71     63.29 o 
  -5  -7  19       70.98       51.94     45.30 o 
  -4  -7  19       33.03       -0.56     35.19 o 
  -3  -7  19        0.87       20.26     32.11 o 
  -2  -7  19       14.98        7.78     30.09 o 
  -1  -7  19       11.49        1.66     43.02 o 
   0  -7  19      120.99      127.12     59.97 o 
   1  -7  19      439.50      279.44     70.07 o 
   2  -7  19      290.03      283.50     70.55 o 
   3  -7  19        0.37       27.07     47.34 o 
   4  -7  19      163.94      272.10     78.72 o 
   5  -7  19       13.78       50.74     59.97 o 
  -5  -6  19        1.80      -19.34     55.35 o 
  -4  -6  19        7.38       76.30     47.99 o 
  -3  -6  19        0.50       29.30     36.60 o 
  -2  -6  19        0.12       -0.55     28.37 o 
  -1  -6  19      327.63      210.48     65.46 o 
   0  -6  19      158.33      106.44     58.19 o 
   1  -6  19       37.77       83.26     57.95 o 
   2  -6  19       50.41       89.26     52.36 o 
   3  -6  19      378.13      408.40     83.04 o 
   4  -6  19      381.94      446.15     90.39 o 
   5  -6  19       59.71       75.82     67.47 o 
   6  -6  19       12.33      -26.20     54.63 o 
  -6  -5  19       13.30      -27.99     57.74 o 
  -5  -5  19        0.50       21.64     37.59 o 
  -4  -5  19       55.42       39.90     36.44 o 
  -3  -5  19      193.09      271.32     47.19 o 
  -2  -5  19        3.74       22.49     29.38 o 
  -1  -5  19      258.06      253.92     38.75 o 
   0  -5  19        3.04        9.95     43.35 o 
   1  -5  19      132.05      159.96     61.27 o 
   2  -5  19        0.55      -18.87     42.71 o 
   3  -5  19        0.82       20.48     49.27 o 
   4  -5  19      198.56      219.55     72.76 o 
   5  -5  19        0.69        5.11     53.33 o 
   6  -5  19       10.04        1.14     57.81 o 
  -6  -4  19      170.81       99.85     70.73 o 
  -5  -4  19       11.68      -13.93     51.93 o 
  -4  -4  19       59.10       64.66     39.08 o 
  -3  -4  19       46.36        9.72     30.79 o 
  -2  -4  19      997.64      989.08     64.26 o 
  -1  -4  19     3269.19     3238.50    110.52 o 
   0  -4  19     1514.30     1591.83    124.93 o 
   1  -4  19        1.27       71.69     50.61 o 
   2  -4  19       95.52      158.27     59.75 o 
   3  -4  19        8.67       38.94     49.24 o 
   4  -4  19      131.86      170.32     68.65 o 
   5  -4  19       66.27        2.98     53.59 o 
   6  -4  19        1.89       71.37     63.99 o 
  -6  -3  19       99.04      113.58     68.43 o 
  -5  -3  19      301.07      321.76     80.94 o 
  -4  -3  19     1190.81     1178.81     79.67 o 
  -3  -3  19      773.64      823.50    211.82 o 
  -2  -3  19      273.28      260.34     41.10 o 
  -1  -3  19        1.58       11.86     25.12 o 
   0  -3  19      207.56      300.70     67.72 o 
   1  -3  19      180.00      218.81     61.62 o 
   2  -3  19       64.02       67.66     51.44 o 
   3  -3  19      386.59      343.43     76.66 o 
   4  -3  19       57.97       61.95     57.61 o 
   5  -3  19      304.28      268.02     81.99 o 
   6  -3  19       10.62      -16.48     56.48 o 
  -7  -2  19       16.23       14.39     69.82 o 
  -6  -2  19       10.73       23.60     62.99 o 
  -5  -2  19      157.59      148.87     62.99 o 
  -4  -2  19      873.39      869.96     99.71 o 
  -3  -2  19      709.73      662.10     58.58 o 
  -2  -2  19      208.87      240.81     40.66 o 
  -1  -2  19        2.21       -9.05     23.83 o 
   0  -2  19        6.33       51.90     23.62 o 
   1  -2  19      204.33      211.37     59.47 o 
   2  -2  19      215.44      244.65     64.68 o 
   3  -2  19      781.47      701.19     91.64 o 
   4  -2  19       49.60       48.71     58.33 o 
   5  -2  19       11.87      -24.52     49.52 o 
   6  -2  19       27.10      101.29     68.34 o 
  -7  -1  19      351.30      454.98    106.68 o 
  -6  -1  19      102.69       83.39     71.72 o 
  -5  -1  19      125.38       92.38     59.07 o 
  -4  -1  19      870.92      852.43     97.16 o 
  -3  -1  19        5.39       29.48     30.73 o 
  -2  -1  19      255.54      267.61     40.70 o 
  -1  -1  19        0.17        1.40     24.76 o 
   0  -1  19        1.46       -7.42     21.91 o 
   1  -1  19        5.40       -0.17     40.00 o 
   2  -1  19        1.78        6.81     41.17 o 
   3  -1  19       19.75      127.31     52.66 o 
   4  -1  19      166.61      207.65     66.67 o 
   5  -1  19      118.38       82.25     59.34 o 
   6  -1  19        5.51       21.00     43.71 o 
  -7   0  19      494.02      440.54    105.42 o 
  -6   0  19       90.05      125.68     66.55 o 
  -5   0  19     2146.03     1948.73    146.98 o 
  -4   0  19     3582.46     3582.13    190.34 o 
  -3   0  19     1162.02     1174.72     75.06 o 
  -2   0  19        2.55        2.29     27.92 o 
  -1   0  19      325.13      283.29     40.72 o 
   0   0  19     1392.66     1457.45    108.82 o 
   1   0  19      166.26      174.29     56.83 o 
   2   0  19       11.46      -31.47     31.47 o 
   3   0  19       74.05       15.00     44.63 o 
   4   0  19      128.64      195.73     62.49 o 
   5   0  19      263.93      275.45     53.61 o 
   6   0  19       97.10      143.85     63.58 o 
  -7   1  19        7.95      -16.89     63.48 o 
  -6   1  19      256.69      258.29     79.90 o 
  -5   1  19      844.16      737.30    101.90 o 
  -4   1  19     1906.25     1823.72    135.43 o 
  -3   1  19        1.29       -8.96     21.03 o 
  -2   1  19      298.66      260.85     41.59 o 
  -1   1  19        4.26       21.68     26.79 o 
   0   1  19        8.20       84.64     43.70 o 
   1   1  19      650.63      716.81     81.81 o 
   2   1  19      370.27      437.30     67.93 o 
   3   1  19       41.22       33.83     33.27 o 
   4   1  19      211.87      231.16     48.04 o 
   5   1  19        2.23      -17.97     34.51 o 
  -7   2  19       60.11       65.29     71.74 o 
  -6   2  19       11.88       47.65     61.35 o 
  -5   2  19        0.65        3.40     46.57 o 
  -4   2  19       65.86       89.34     58.42 o 
  -3   2  19     1782.97     1853.88     75.59 o 
  -2   2  19     1514.49     1411.87     57.95 o 
  -1   2  19     1164.44     1304.44     55.71 o 
   0   2  19        6.69       17.74     25.19 o 
   1   2  19     1739.01     1676.11     80.90 o 
   2   2  19       16.67       36.42     32.99 o 
   3   2  19        3.34      -25.50     25.50 o 
   4   2  19      523.88      556.59     59.33 o 
   5   2  19       36.11      -29.21     31.65 o 
  -7   3  19      266.29      305.34     90.60 o 
  -6   3  19       70.02       68.78     65.88 o 
  -5   3  19       21.33       27.33     59.34 o 
  -4   3  19        3.14       90.45     58.69 o 
  -3   3  19      722.19      770.38     76.42 o 
  -2   3  19      879.85      916.17     48.51 o 
  -1   3  19        2.12       21.35     20.66 o 
   0   3  19        0.07        9.56     24.94 o 
   1   3  19       10.54       33.09     27.53 o 
   2   3  19        1.09       -0.39     55.03 o 
   3   3  19       80.97       97.12     36.11 o 
   4   3  19        6.84       35.13     48.56 o 
   5   3  19      429.52      363.08     82.91 o 
  -7   4  19      161.10      127.13     79.36 o 
  -6   4  19       30.40       71.63     67.14 o 
  -5   4  19     1481.54     1493.70    140.80 o 
  -4   4  19        2.07      -13.63     50.82 o 
  -3   4  19       64.39       62.66     26.41 o 
  -2   4  19        0.94       22.41     21.24 o 
  -1   4  19       10.02       43.84     30.30 o 
   0   4  19       32.95       20.57     26.50 o 
   1   4  19      172.97      211.49     38.83 o 
   2   4  19        0.08       18.04     59.60 o 
   3   4  19        8.05       11.83     44.61 o 
   4   4  19        4.15       39.93     50.74 o 
  -6   5  19       27.09      121.39     72.61 o 
  -5   5  19       61.72       79.75     60.25 o 
  -4   5  19      528.13      575.22     99.11 o 
  -3   5  19      131.54      201.88     56.64 o 
  -2   5  19      355.18      355.04     49.42 o 
  -1   5  19       89.69       58.09     27.43 o 
   0   5  19       98.33       99.17     30.87 o 
   1   5  19      581.16      599.02     80.23 o 
   3   5  19       34.54       -6.48     42.18 o 
   4   5  19      666.50      569.54     94.29 o 
  -6   6  19      116.67      201.67     79.56 o 
  -5   6  19       30.74       39.77     55.93 o 
  -4   6  19        0.63      -44.95     44.95 o 
  -3   6  19        3.78        2.46     55.52 o 
  -2   6  19      498.13      448.97     45.77 o 
  -1   6  19      590.06      565.28     49.43 o 
   0   6  19      107.56       66.62     43.39 o 
   1   6  19      176.60      207.94     57.31 o 
   2   6  19       50.46       30.56     46.19 o 
   3   6  19       65.31      129.54     59.12 o 
  -6   7  19        0.09       12.83     62.24 o 
  -5   7  19       50.42       78.45     66.73 o 
  -4   7  19        0.02       27.07     61.43 o 
  -3   7  19      736.24      671.82    106.96 o 
  -2   7  19      172.34      120.67     34.09 o 
  -1   7  19      683.27      519.50     72.35 o 
   0   7  19       97.80       82.46     49.55 o 
   1   7  19      238.65      204.97     64.28 o 
   2   7  19        8.66       30.97     44.45 o 
   3   7  19      141.54      101.43     63.46 o 
  -5   8  19        1.97       17.41     67.80 o 
  -4   8  19       14.31      -19.95     62.83 o 
  -2   8  19        9.05       14.76     36.95 o 
  -1   8  19       59.35       26.89     41.76 o 
   0   8  19       84.73      136.12     51.77 o 
   1   8  19       15.77       27.60     45.56 o 
   2   8  19        0.73        2.70     49.30 o 
  -5   9  19        8.29       86.74     73.76 o 
  -4   9  19        1.27      -10.89     60.97 o 
  -2   9  19        9.01       -8.76     37.99 o 
  -1   9  19       55.88       37.75     45.25 o 
   0   9  19      358.32      323.07     72.82 o 
   1   9  19        0.21      -17.83     44.47 o 
  -2  10  19       37.29       28.56     44.06 o 
  -1  10  19       77.79       88.75     50.31 o 
   0  10  19        2.91      -33.21     39.80 o 
   0 -12  20        2.00       66.87     54.66 o 
   1 -12  20       42.16       14.99     54.10 o 
   2 -12  20        8.31      -22.09     49.79 o 
  -2 -11  20       14.17        4.69     52.16 o 
  -1 -11  20       41.38       -6.02     50.58 o 
   0 -11  20      203.62      218.97     71.77 o 
   1 -11  20       22.11       57.31     56.24 o 
   2 -11  20      166.97      235.88     76.88 o 
   3 -11  20       89.62      123.06     70.73 o 
  -3 -10  20       52.90      -40.02     46.34 o 
  -2 -10  20       18.37       41.03     53.83 o 
  -1 -10  20       15.43       89.71     52.72 o 
   0 -10  20     1144.12     1214.65    124.93 o 
   1 -10  20      161.39      129.53     59.76 o 
   2 -10  20       61.50      -42.32     42.32 o 
   3 -10  20      184.08      316.67     85.66 o 
   4 -10  20       41.80        7.84     54.19 o 
  -4  -9  20       13.26       12.08     48.63 o 
  -3  -9  20        0.54       -4.50     47.28 o 
  -2  -9  20       10.74       17.77     46.43 o 
  -1  -9  20       87.52      174.13     66.06 o 
   0  -9  20       19.11       10.82     50.63 o 
   1  -9  20       23.93      101.37     60.74 o 
   2  -9  20       21.87      -46.27     46.27 o 
   3  -9  20       78.83       68.66     59.39 o 
   4  -9  20      105.17      107.27     68.86 o 
  -4  -8  20      731.02      703.31     70.03 o 
  -3  -8  20       89.45      120.39     94.92 o 
  -2  -8  20        2.04      -19.98     41.95 o 
  -1  -8  20       66.78       52.81     52.53 o 
   0  -8  20      202.88      235.31     72.37 o 
   1  -8  20       54.12       93.14     59.74 o 
   2  -8  20      133.48      189.06     64.81 o 
   3  -8  20       85.92       78.10     58.09 o 
   4  -8  20      154.89      221.73     80.16 o 
   5  -8  20      154.42      238.59     82.88 o 
  -5  -7  20       27.01      -28.87     35.88 o 
  -4  -7  20       40.72      -22.09     34.65 o 
  -3  -7  20       29.39        8.75     33.61 o 
  -2  -7  20        0.72       39.44     46.42 o 
  -1  -7  20       28.98       -0.45     47.65 o 
   0  -7  20       15.32      -16.67     46.63 o 
   1  -7  20       77.87      105.39     55.00 o 
   2  -7  20       38.17       56.93     55.35 o 
   3  -7  20        3.44       93.38     61.95 o 
   4  -7  20       77.06      117.29     68.16 o 
   5  -7  20      119.89      178.01     75.34 o 
  -5  -6  20       20.99       53.19     41.21 o 
  -4  -6  20      313.37      251.67     50.01 o 
  -3  -6  20        9.71       69.07     34.31 o 
  -2  -6  20      206.38      160.23     40.08 o 
  -1  -6  20       31.32        0.79     45.58 o 
   0  -6  20       21.16       72.41     54.40 o 
   1  -6  20       10.37      -24.88     45.61 o 
   2  -6  20       99.64      145.31     59.27 o 
   3  -6  20       30.30      110.34     60.65 o 
   4  -6  20       13.84        8.79     59.33 o 
   5  -6  20       10.22       46.34     59.01 o 
  -6  -5  20       59.09      -25.81     62.09 o 
  -5  -5  20       32.61        4.91     35.63 o 
  -4  -5  20      397.69      354.89     54.50 o 
  -3  -5  20      129.44      130.09     72.05 o 
  -2  -5  20       51.88       26.71     29.83 o 
  -1  -5  20       46.25       28.89     47.37 o 
   0  -5  20      193.19      140.94     65.18 o 
   1  -5  20     1080.53     1285.85    123.94 o 
   2  -5  20       23.12      -12.11     45.28 o 
   3  -5  20        0.06       29.80     48.77 o 
   4  -5  20       76.36       54.73     59.27 o 
   5  -5  20       65.13      182.07     77.61 o 
  -6  -4  20       48.06       65.24     63.45 o 
  -5  -4  20      487.97      426.37     74.27 o 
  -4  -4  20      394.23      357.03     54.02 o 
  -3  -4  20       40.59       51.79     32.41 o 
  -2  -4  20      124.45      146.16     37.80 o 
  -1  -4  20       55.85       45.60     48.09 o 
   0  -4  20      616.05      571.33     88.99 o 
   1  -4  20     2235.79     2105.20    145.90 o 
   2  -4  20      461.91      521.43     85.61 o 
   3  -4  20       22.14      -22.64     45.53 o 
   4  -4  20       56.44        0.20     51.99 o 
   5  -4  20      162.67      129.40     71.25 o 
   6  -4  20       74.30       42.70     64.14 o 
  -6  -3  20       50.24       45.08     61.81 o 
  -5  -3  20      215.12      217.26     71.99 o 
  -4  -3  20       93.75       89.73     39.58 o 
  -3  -3  20      281.34      260.69     45.61 o 
  -2  -3  20     1285.67     1255.34    159.21 o 
  -1  -3  20      531.74      536.33     48.62 o 
   0  -3  20     1106.46     1145.08    110.13 o 
   1  -3  20        4.11       56.57     53.18 o 
   2  -3  20      860.17     1056.51    108.22 o 
   3  -3  20      195.63      177.49     62.46 o 
   4  -3  20       10.57       -2.39     46.57 o 
   5  -3  20      285.55      199.40     76.36 o 
   6  -3  20       95.77      135.31     72.32 o 
  -6  -2  20      117.08       78.14     66.69 o 
  -5  -2  20       12.44       46.74     56.27 o 
  -4  -2  20      206.04      175.58     44.27 o 
  -3  -2  20       24.45       70.22     34.46 o 
  -2  -2  20        0.01       29.80     29.25 o 
  -1  -2  20        2.57       -5.61     25.49 o 
   0  -2  20     1487.97     1719.88    126.02 o 
   1  -2  20      186.98      245.58     67.61 o 
   2  -2  20      339.62      296.79     68.46 o 
   3  -2  20        1.08       53.01     49.58 o 
   4  -2  20        3.18       30.51     51.27 o 
   5  -2  20      215.51      177.87     71.91 o 
  -6  -1  20      125.03      120.48     69.49 o 
  -5  -1  20      546.44      638.17     97.91 o 
  -4  -1  20     1409.38     1347.91    119.50 o 
  -3  -1  20        4.40       -9.00     30.16 o 
  -2  -1  20      629.50      602.47     97.15 o 
  -1  -1  20      517.66      517.97     47.17 o 
   0  -1  20       72.87       51.34     42.14 o 
   1  -1  20        8.73      -18.11     38.58 o 
   2  -1  20      458.85      511.47     79.52 o 
   3  -1  20       29.80       67.76     47.66 o 
   4  -1  20       94.96       52.43     55.88 o 
   5  -1  20        0.26       34.54     55.32 o 
  -7   0  20       50.11       43.53     66.61 o 
  -6   0  20      418.11      376.90     92.20 o 
  -5   0  20      481.27      710.76    100.07 o 
  -4   0  20        9.53       74.58     56.52 o 
  -3   0  20     6596.83     6034.68    181.88 o 
  -2   0  20       59.50      114.02     35.20 o 
  -1   0  20     1171.58     1231.34     68.80 o 
   0   0  20        4.56       15.71     44.46 o 
   1   0  20      762.51      700.30     85.84 o 
   2   0  20     1180.92     1172.33    105.68 o 
   3   0  20     1268.64     1322.54    116.17 o 
   4   0  20      392.38      386.13     58.20 o 
   5   0  20       21.31       24.19     37.84 o 
  -7   1  20       34.69       68.86     73.37 o 
  -6   1  20      129.86       58.78     57.84 o 
  -5   1  20       60.08       90.61     56.27 o 
  -4   1  20      733.69      676.44     93.01 o 
  -3   1  20     1962.82     1897.73     67.36 o 
  -2   1  20      278.97      276.95     42.90 o 
  -1   1  20     3112.03     3078.04    110.06 o 
   0   1  20     1202.58     1151.87    101.88 o 
   1   1  20      250.90      166.14     55.38 o 
   2   1  20       64.01       70.75     51.95 o 
   3   1  20       78.40      102.13     38.58 o 
   4   1  20        6.22        0.84     33.31 o 
   5   1  20        0.26        6.43     35.87 o 
  -7   2  20        3.42       20.17     69.45 o 
  -6   2  20       92.90       91.19     68.76 o 
  -5   2  20      100.16       21.05     55.52 o 
  -4   2  20      101.56       89.08     54.56 o 
  -3   2  20     1542.39     1519.37     85.19 o 
  -2   2  20     1179.06     1126.90     70.80 o 
  -1   2  20      294.30      322.24     44.79 o 
   0   2  20      537.48      515.39     50.16 o 
   1   2  20     3107.14     3385.08    121.66 o 
   2   2  20      105.13      141.76     60.91 o 
   3   2  20       73.19       76.77     36.28 o 
   4   2  20      517.84      474.10     64.89 o 
   5   2  20        5.43       33.65     54.65 o 
  -7   3  20        4.92       25.86     67.51 o 
  -6   3  20        0.61       16.63     61.31 o 
  -5   3  20      305.51      478.65     93.81 o 
  -4   3  20      244.91      216.37     72.15 o 
  -3   3  20      112.53      117.63     41.20 o 
  -2   3  20      665.90      567.21     41.64 o 
  -1   3  20      227.16      223.27     36.60 o 
   0   3  20     1677.83     1579.25    175.05 o 
   1   3  20      849.95      832.12     65.15 o 
   2   3  20       30.48       28.26     30.49 o 
   3   3  20      233.55      149.68     39.42 o 
   4   3  20       13.99       13.30     51.92 o 
  -6   4  20      134.12       82.85     64.85 o 
  -5   4  20       92.54       89.83     66.69 o 
  -4   4  20        0.00      -39.02     43.69 o 
  -3   4  20      465.67      561.03     74.47 o 
  -2   4  20      253.90      285.33     33.75 o 
  -1   4  20        0.07      -14.37     30.72 o 
   0   4  20       48.96       94.04     51.53 o 
   1   4  20      140.49      197.29     39.51 o 
   2   4  20      125.57      142.57     42.01 o 
   3   4  20      115.35       74.24     52.69 o 
   4   4  20      283.79      260.81     73.84 o 
  -6   5  20        5.65       58.04     66.34 o 
  -5   5  20       94.31      159.37     70.49 o 
  -4   5  20       13.37      -13.15     54.34 o 
  -3   5  20      558.81      531.36     60.58 o 
  -2   5  20       88.14       62.09     33.91 o 
  -1   5  20      162.86      115.58     32.47 o 
   0   5  20       65.36       98.64     32.96 o 
   1   5  20      323.63      439.26     71.97 o 
   2   5  20      548.47      435.93     77.57 o 
   3   5  20      126.50       99.84     53.12 o 
   4   5  20      198.05      132.58     64.56 o 
  -6   6  20       84.85      126.34     74.50 o 
  -5   6  20       60.73       86.88     73.92 o 
  -4   6  20       10.26      -16.07     59.72 o 
  -3   6  20      173.98      148.24     43.56 o 
  -2   6  20       35.46        8.67     25.42 o 
  -1   6  20        7.35       -7.04     25.54 o 
   0   6  20       18.44        5.35     37.13 o 
   1   6  20       30.58      -25.18     36.69 o 
   2   6  20        9.08       58.93     49.67 o 
   3   6  20       62.40       25.85     47.02 o 
  -5   7  20       14.97       54.69     69.88 o 
  -4   7  20       12.78       -3.46     54.28 o 
  -3   7  20      275.05      203.97     74.94 o 
  -2   7  20       63.97      117.02     44.29 o 
  -1   7  20      382.70      343.90     64.56 o 
   0   7  20      440.54      351.09     67.73 o 
   1   7  20      129.87      104.12     57.01 o 
   2   7  20      340.07      459.41     84.94 o 
  -5   8  20       56.09       52.26     67.96 o 
  -4   8  20       83.16      146.51     80.78 o 
  -2   8  20       22.05      -10.48     33.03 o 
  -1   8  20       46.50      -22.89     36.93 o 
   0   8  20      117.31      124.00     55.44 o 
   1   8  20        8.24        8.20     47.77 o 
   2   8  20        6.65       16.65     50.56 o 
  -2   9  20        0.54        4.25     39.67 o 
  -1   9  20        6.26      -32.66     32.66 o 
   0   9  20       11.08        9.73     40.77 o 
   1   9  20       18.50        8.02     44.06 o 
  -2  10  20       10.20       40.23     46.20 o 
  -1  10  20        9.09      -28.77     40.00 o 
  -1 -11  21      125.04      160.27     67.28 o 
   0 -11  21       20.13       40.55     53.94 o 
   1 -11  21        7.32       -8.54     51.95 o 
   2 -11  21        4.10       16.87     53.69 o 
   3 -11  21       43.87       83.58     65.03 o 
  -2 -10  21        5.01        9.98     57.27 o 
  -1 -10  21        0.26       67.16     57.96 o 
   0 -10  21      337.68      406.91     88.55 o 
   1 -10  21       21.54      -27.08     47.86 o 
   2 -10  21      148.99      172.90     75.33 o 
   3 -10  21       97.86      111.12     73.63 o 
  -3  -9  21       77.70      100.28     60.20 o 
  -2  -9  21       35.67       18.85     50.62 o 
  -1  -9  21       39.58       41.74     54.50 o 
   0  -9  21      124.42       91.56     55.16 o 
   1  -9  21        9.40       77.09     59.00 o 
   2  -9  21       89.99       74.29     59.37 o 
   3  -9  21        4.36        0.76     56.96 o 
   4  -9  21       40.20       99.37     67.94 o 
  -4  -8  21       74.44        1.77     37.68 o 
  -3  -8  21      519.97      602.43     93.45 o 
  -2  -8  21      229.42      376.30     79.79 o 
  -1  -8  21       31.86      131.88     60.82 o 
   0  -8  21      264.32      288.12     80.29 o 
   1  -8  21      663.30      752.41    107.59 o 
   2  -8  21      188.50      198.32     69.23 o 
   3  -8  21       87.25       43.30     59.56 o 
   4  -8  21      132.04      101.37     65.30 o 
  -4  -7  21        0.39       -8.86     37.42 o 
  -3  -7  21      102.61       98.73     41.19 o 
  -2  -7  21      173.07      172.54     64.85 o 
  -1  -7  21        1.25       73.19     51.39 o 
   0  -7  21        0.54       45.98     54.36 o 
   1  -7  21      230.30      202.81     71.33 o 
   2  -7  21       85.14      104.82     62.95 o 
   3  -7  21       16.63       19.36     54.18 o 
   4  -7  21       58.18       83.51     66.90 o 
   5  -7  21        2.78        3.85     60.74 o 
  -5  -6  21      158.42       90.21     46.31 o 
  -4  -6  21      138.59      240.32     51.37 o 
  -3  -6  21     1886.02     1637.33     91.45 o 
  -2  -6  21       69.70      149.48     58.30 o 
  -1  -6  21      122.23      186.89     67.39 o 
   0  -6  21       35.54      -29.80     42.54 o 
   1  -6  21      197.76      223.60     73.76 o 
   2  -6  21      141.82      174.88     66.62 o 
   3  -6  21       50.31      -45.81     45.81 o 
   4  -6  21        2.11        1.43     54.55 o 
   5  -6  21        5.04       -8.51     61.75 o 
  -5  -5  21      314.32      384.00     61.86 o 
  -4  -5  21       57.60       71.74     39.52 o 
  -3  -5  21        4.03       58.62     36.84 o 
  -2  -5  21      207.41      265.85     45.31 o 
  -1  -5  21        1.53      -23.10     44.47 o 
   0  -5  21      136.20       78.75     58.85 o 
   1  -5  21        6.49      -31.43     46.38 o 
   2  -5  21      400.58      246.34     72.55 o 
   3  -5  21        0.04      -43.50     43.50 o 
   4  -5  21       32.71      101.77     66.92 o 
   5  -5  21        5.79      -22.03     54.80 o 
  -6  -4  21      435.54      536.36    104.37 o 
  -5  -4  21       80.66       83.14     42.80 o 
  -4  -4  21      344.41      305.64     52.34 o 
  -3  -4  21      122.51      117.36     37.59 o 
  -2  -4  21       64.84       51.81     58.10 o 
  -1  -4  21       29.22       39.99     48.05 o 
   0  -4  21      447.27      221.22     71.51 o 
   1  -4  21        7.23       46.16     49.52 o 
   2  -4  21      133.93      198.79     64.43 o 
   3  -4  21       29.08      -33.25     38.98 o 
   4  -4  21      202.25      172.03     70.20 o 
   5  -4  21       45.23      -44.04     50.49 o 
  -6  -3  21      199.27      249.33     82.50 o 
  -5  -3  21       85.22       -0.92     53.05 o 
  -4  -3  21      169.28      134.12     42.49 o 
  -3  -3  21        4.61       19.57     33.26 o 
  -2  -3  21      283.72      291.76     47.24 o 
  -1  -3  21      202.30      232.31     62.79 o 
   0  -3  21      623.37      747.29     97.48 o 
   1  -3  21      234.12      240.67     67.15 o 
   2  -3  21      177.79      120.05     61.03 o 
   3  -3  21       20.94       63.51     52.54 o 
   4  -3  21      196.47      273.44     79.57 o 
   5  -3  21        0.93       35.75     59.13 o 
  -6  -2  21      495.48      579.76    107.27 o 
  -5  -2  21      556.65      556.69     97.99 o 
  -4  -2  21       94.28      117.56     42.75 o 
  -3  -2  21      729.92      614.47     58.80 o 
  -2  -2  21     1138.34     1117.88    117.86 o 
  -1  -2  21       17.37       -8.14     25.13 o 
   0  -2  21      111.73       97.32     52.25 o 
   1  -2  21      899.44      868.27    100.58 o 
   2  -2  21     1550.70     1658.60    130.86 o 
   3  -2  21      624.30      762.37     98.67 o 
   4  -2  21        8.41      -45.18     45.18 o 
   5  -2  21      285.15      244.09     80.13 o 
  -6  -1  21      355.19      376.90     91.25 o 
  -5  -1  21      355.23      319.66     82.12 o 
  -4  -1  21      486.63      495.48     59.33 o 
  -3  -1  21      392.17      341.53     50.33 o 
  -2  -1  21        4.85       10.09     46.34 o 
  -1  -1  21      206.51      203.23     38.74 o 
   0  -1  21      144.98      114.11     56.18 o 
   1  -1  21        0.00       11.40     45.73 o 
   2  -1  21      599.11      655.33     88.84 o 
   3  -1  21      272.54      274.67     70.43 o 
   4  -1  21       33.55       31.27     51.85 o 
   5  -1  21      376.72      265.38     80.99 o 
  -6   0  21       18.23      -33.85     55.44 o 
  -5   0  21        9.38       41.34     54.02 o 
  -4   0  21      956.95      980.78    108.45 o 
  -3   0  21      576.99      512.71     56.40 o 
  -2   0  21     1840.91     1794.06     87.38 o 
  -1   0  21      608.13      568.83     52.20 o 
   0   0  21      232.39      251.96     64.94 o 
   1   0  21      196.35      174.65     59.89 o 
   2   0  21        6.60       -0.86     42.03 o 
   3   0  21        5.23       65.98     51.51 o 
   4   0  21       41.72       27.80     36.84 o 
   5   0  21      430.30      503.87     67.41 o 
  -6   1  21       10.92       43.97     55.60 o 
  -5   1  21       16.62      -12.33     52.36 o 
  -4   1  21      662.81      632.18     92.98 o 
  -3   1  21      155.49      310.25     95.22 o 
  -2   1  21      356.90      380.19     38.23 o 
  -1   1  21     6743.35     6359.11    178.68 o 
   0   1  21     2986.15     3077.73    168.88 o 
   1   1  21      737.07      801.68     92.83 o 
   2   1  21      297.75      260.42     45.10 o 
   3   1  21        4.11       11.25     31.58 o 
   4   1  21      108.77      115.11     44.75 o 
   5   1  21       18.57      -31.62     35.33 o 
  -6   2  21        3.70      -14.06     59.35 o 
  -5   2  21       56.36       77.13     60.94 o 
  -4   2  21       17.47      -36.20     47.87 o 
  -3   2  21      114.62      118.56     41.15 o 
  -2   2  21      556.55      533.36     41.95 o 
  -1   2  21      820.29      832.78     49.58 o 
   0   2  21       20.96       38.80     30.39 o 
   1   2  21      343.31      477.47     51.81 o 
   2   2  21     2255.93     2138.90    197.21 o 
   3   2  21      868.89      926.09     72.98 o 
   4   2  21       78.31       66.25     40.75 o 
  -6   3  21        0.01       20.07     62.21 o 
  -5   3  21       12.98      -11.12     54.12 o 
  -4   3  21      131.62      265.04     75.30 o 
  -3   3  21      398.14      388.86     56.30 o 
  -2   3  21      266.83      281.76     34.26 o 
  -1   3  21      104.24      109.24     48.74 o 
   0   3  21      953.28     1037.41     67.81 o 
   1   3  21        5.39        8.69     29.30 o 
   2   3  21      464.29      477.12     53.31 o 
   3   3  21     1660.66     1713.04     93.78 o 
   4   3  21      372.96      302.83     78.42 o 
  -6   4  21       28.16       45.44     73.02 o 
  -5   4  21       77.54      112.00     69.55 o 
  -4   4  21       44.67       13.85     56.64 o 
  -3   4  21        7.20      -10.19     32.89 o 
  -2   4  21       93.13       93.41     27.23 o 
  -1   4  21       13.76       30.73     27.92 o 
   0   4  21       78.21       45.21     30.51 o 
   1   4  21       31.79       31.30     28.89 o 
   2   4  21      105.30       77.32     50.98 o 
   3   4  21        0.76       33.43     51.10 o 
   4   4  21       43.50       86.41     58.10 o 
  -6   5  21       35.45       48.14     73.05 o 
  -5   5  21       81.55      228.61     85.35 o 
  -4   5  21        1.40       38.21     55.22 o 
  -3   5  21      115.20      160.93     45.98 o 
  -2   5  21        6.45      -16.08     16.08 o 
  -1   5  21       90.48      103.58     44.80 o 
   0   5  21       48.05       41.62     29.52 o 
   1   5  21      128.10      182.51     59.45 o 
   2   5  21       87.60       81.76     49.88 o 
   3   5  21      362.77      219.47     69.55 o 
  -6   6  21        6.44      -19.13     61.51 o 
  -5   6  21      167.47      259.88     91.04 o 
  -4   6  21        0.69       38.91     59.84 o 
  -3   6  21       11.94       27.39     49.51 o 
  -2   6  21      169.99      191.43     37.74 o 
  -1   6  21       68.76       30.83     27.50 o 
   0   6  21        4.06       40.71     37.96 o 
   1   6  21       63.97       16.47     44.32 o 
   2   6  21      216.51      234.14     69.62 o 
   3   6  21       19.48      -29.14     41.10 o 
  -5   7  21       10.16      -57.38     60.17 o 
  -4   7  21        2.72      -11.51     63.69 o 
  -3   7  21      338.23      361.39     59.41 o 
  -2   7  21       53.76       52.20     40.65 o 
  -1   7  21       34.57       86.38     46.41 o 
   0   7  21        1.10       24.02     41.39 o 
   1   7  21      212.52      123.21     59.30 o 
   2   7  21      139.54      167.16     65.72 o 
  -4   8  21        3.51      -60.84     60.84 o 
  -2   8  21        2.83      -33.39     33.39 o 
  -1   8  21       59.48       97.86     49.88 o 
   0   8  21       53.44       89.05     51.40 o 
   1   8  21       45.92      -17.85     42.73 o 
  -2   9  21        4.92       -4.29     40.17 o 
  -1   9  21      139.35      179.52     58.76 o 
   0   9  21       92.53       46.63     49.07 o 
   0 -11  22        2.79        7.87     52.08 o 
   1 -11  22        6.25       53.91     58.95 o 
   2 -11  22        9.99       46.33     61.36 o 
  -2 -10  22      328.99      524.97     94.25 o 
  -1 -10  22      254.56      196.05     74.38 o 
   0 -10  22        3.60       13.88     53.28 o 
   1 -10  22       34.05        8.17     56.40 o 
   2 -10  22      621.54      539.13    102.41 o 
   3 -10  22        8.35      -45.81     49.59 o 
  -3  -9  22        0.52       30.40     54.46 o 
  -2  -9  22       13.88       16.74     51.27 o 
  -1  -9  22       29.87       55.46     58.81 o 
   0  -9  22       66.34       31.40     55.00 o 
   1  -9  22      228.61      244.13     78.10 o 
   2  -9  22      253.70      299.44     86.94 o 
   3  -9  22       58.56       13.51     60.53 o 
   4  -9  22      115.66       47.97     64.07 o 
  -4  -8  22      167.63      237.51     53.21 o 
  -3  -8  22        0.02      -14.19     48.45 o 
  -2  -8  22      157.54      173.20     65.22 o 
  -1  -8  22       80.34       85.06     60.57 o 
   0  -8  22      103.53       39.28     54.62 o 
   1  -8  22      126.96       31.73     60.86 o 
   2  -8  22       61.34      187.05     72.92 o 
   3  -8  22       46.19       61.62     60.35 o 
   4  -8  22       57.98      -17.62     61.67 o 
  -4  -7  22      437.80      369.11     59.04 o 
  -3  -7  22        7.16       62.18     51.91 o 
  -2  -7  22       78.00       61.61     56.51 o 
  -1  -7  22       12.84      -45.66     45.66 o 
   0  -7  22      206.95      256.84     74.76 o 
   1  -7  22       22.87      -41.82     41.82 o 
   2  -7  22       31.83       45.63     55.54 o 
   3  -7  22      257.24      250.70     79.43 o 
   4  -7  22       56.41       54.77     65.50 o 
  -5  -6  22      102.37       91.57    130.26 o 
  -4  -6  22       62.79       94.93     43.32 o 
  -3  -6  22        3.56       19.09     35.48 o 
  -2  -6  22     2068.72     2227.61    157.59 o 
  -1  -6  22      610.03      517.58     91.67 o 
   0  -6  22       28.07       72.47     58.77 o 
   1  -6  22       23.15       76.95     55.70 o 
   2  -6  22       59.83      174.61     69.32 o 
   3  -6  22       54.64       53.39     57.05 o 
   4  -6  22      128.17      112.18     72.69 o 
   5  -6  22      127.92       40.22     67.97 o 
  -5  -5  22        1.18       50.81     51.64 o 
  -4  -5  22      122.94       84.63     45.01 o 
  -3  -5  22      975.17      864.80    109.86 o 
  -2  -5  22       29.56       73.91     55.84 o 
  -1  -5  22     1439.01     1139.56    119.57 o 
   0  -5  22      259.34      276.03     73.10 o 
   1  -5  22        3.82      -20.50     46.33 o 
   2  -5  22        2.99        6.21     53.41 o 
   3  -5  22       97.36        5.83     56.48 o 
   4  -5  22      164.52      178.14     76.09 o 
   5  -5  22       22.35      -49.59     49.59 o 
  -5  -4  22      417.07      428.21     63.87 o 
  -4  -4  22      189.51      132.69     43.69 o 
  -3  -4  22       11.75       27.60     33.12 o 
  -2  -4  22       24.17       13.38     30.72 o 
  -1  -4  22       81.95       69.79     55.12 o 
   0  -4  22      429.47      321.92     77.18 o 
   1  -4  22        5.64      -42.98     42.98 o 
   2  -4  22      170.96      120.57     64.72 o 
   3  -4  22        4.73      -36.13     46.69 o 
   4  -4  22       78.13       99.39     66.52 o 
   5  -4  22       44.62       11.68     63.68 o 
  -6  -3  22       77.95       16.00     61.81 o 
  -5  -3  22        1.70       21.63     40.49 o 
  -4  -3  22      149.81      120.57     44.93 o 
  -3  -3  22        9.60       35.34     45.27 o 
  -2  -3  22      458.25      481.40     52.65 o 
  -1  -3  22       75.25      129.43     59.20 o 
   0  -3  22       18.06      115.90     61.82 o 
   1  -3  22      747.26      927.44    110.41 o 
   2  -3  22      498.35      418.19     83.09 o 
   3  -3  22      183.67      127.63     65.69 o 
   4  -3  22       68.77       28.57     55.49 o 
   5  -3  22      351.00      475.83     99.16 o 
  -6  -2  22        7.55       -7.66     60.06 o 
  -5  -2  22       72.51      211.16     73.86 o 
  -4  -2  22      834.43      793.53     71.81 o 
  -3  -2  22        7.08       15.65     30.01 o 
  -2  -2  22      582.21      550.43     77.10 o 
  -1  -2  22      857.77      856.05    100.67 o 
   0  -2  22      646.17      572.92     90.68 o 
   1  -2  22      155.77      232.79     70.71 o 
   2  -2  22       78.82      104.30     56.93 o 
   3  -2  22      222.55      170.22     66.53 o 
   4  -2  22     1217.78     1270.60    132.16 o 
   5  -2  22       63.38       88.64     64.45 o 
  -6  -1  22      289.01      310.02     86.42 o 
  -5  -1  22        1.78       67.19     56.55 o 
  -4  -1  22      514.06      611.87    144.53 o 
  -3  -1  22      248.60      242.32     46.54 o 
  -2  -1  22      526.11      515.46     55.01 o 
  -1  -1  22     1095.25     1201.24     69.87 o 
   0  -1  22      510.26      461.38     82.97 o 
   1  -1  22     1536.44     1689.25    134.05 o 
   2  -1  22      357.43      454.77     81.99 o 
   3  -1  22        6.13        4.83     49.23 o 
   4  -1  22      184.25      233.17     74.68 o 
   5  -1  22      254.72      193.90     71.70 o 
  -6   0  22       47.67      140.24     71.77 o 
  -5   0  22      450.53      458.93     91.96 o 
  -4   0  22       23.73       26.00     37.13 o 
  -3   0  22      269.24      231.69     47.77 o 
  -2   0  22      401.26      289.20     44.42 o 
  -1   0  22       44.01       42.59     32.15 o 
   0   0  22     1366.62     1161.51    109.24 o 
   1   0  22      262.45      274.84     70.06 o 
   2   0  22       25.66       32.38     47.95 o 
   3   0  22        1.72        3.31     45.26 o 
   4   0  22       59.16       16.32     37.13 o 
   5   0  22       44.54       27.41     99.51 o 
  -6   1  22        1.80      -48.19     48.19 o 
  -5   1  22      215.22      290.69     80.18 o 
  -4   1  22      175.11      208.09     68.99 o 
  -3   1  22      252.91      260.97     48.39 o 
  -2   1  22     1566.00     1683.48     67.32 o 
  -1   1  22      142.88      254.11     42.29 o 
   0   1  22      943.21      991.88    101.30 o 
   1   1  22     1252.64     1261.59     83.78 o 
   2   1  22     1163.95     1158.37    109.19 o 
   3   1  22      124.78      191.35     57.94 o 
   4   1  22       73.32       23.62     76.52 o 
  -6   2  22        0.11       13.89     60.00 o 
  -5   2  22       29.10       99.08     66.94 o 
  -4   2  22      151.64      162.39     69.78 o 
  -3   2  22       10.57       41.27     35.92 o 
  -2   2  22      198.52      236.28     33.58 o 
  -1   2  22      709.60      704.80     47.19 o 
   0   2  22      308.26      361.35     58.65 o 
   1   2  22        7.54       43.87     35.86 o 
   2   2  22      285.35      288.14     53.15 o 
   3   2  22        0.21       60.43     72.00 o 
   4   2  22      875.36      875.14    171.11 o 
  -6   3  22       51.00       84.80     66.89 o 
  -5   3  22       51.06       55.37     63.90 o 
  -4   3  22        6.18       10.85     51.46 o 
  -3   3  22        8.92       12.22     33.65 o 
  -2   3  22       51.15       33.64     23.46 o 
  -1   3  22      258.47      262.76     65.54 o 
   0   3  22      771.28      777.85     61.15 o 
   1   3  22        0.44      -24.19     24.19 o 
   2   3  22      194.92      145.94     39.94 o 
   3   3  22      199.08      137.01     63.39 o 
   4   3  22       48.50       -8.82     48.21 o 
  -6   4  22       19.16      -22.16     61.45 o 
  -5   4  22      161.33      195.06     76.08 o 
  -4   4  22       64.98       81.54     67.43 o 
  -3   4  22      261.56      245.00     51.51 o 
  -2   4  22       39.62        6.98     43.04 o 
  -1   4  22      152.13      178.28     38.24 o 
   0   4  22      386.16      291.66     44.95 o 
   1   4  22       47.68       62.93     43.64 o 
   2   4  22       60.96       38.82     49.93 o 
   3   4  22      124.13      147.49     62.21 o 
  -6   5  22        7.37       63.45     69.09 o 
  -5   5  22      139.55      225.76     82.75 o 
  -4   5  22       51.02       -1.85     60.53 o 
  -3   5  22       30.34       98.22     42.49 o 
  -2   5  22        4.02        6.37     20.70 o 
  -1   5  22        4.95        1.70     25.47 o 
   0   5  22      268.84      233.21     46.97 o 
   1   5  22       36.70      154.59     56.66 o 
   2   5  22       32.93       28.86     46.38 o 
   3   5  22        0.58       23.92     50.04 o 
  -5   6  22        8.07       48.16     70.75 o 
  -4   6  22       57.66        3.64     65.28 o 
  -3   6  22        3.99        8.81     37.11 o 
  -2   6  22       44.54       69.35     31.32 o 
  -1   6  22       19.15        5.05     35.98 o 
   0   6  22       28.75       54.83     44.88 o 
   1   6  22       55.61       68.39     51.64 o 
   2   6  22        1.68      -24.42     39.07 o 
  -5   7  22        4.22       42.45     66.78 o 
  -4   7  22        7.19      -29.89     62.46 o 
  -3   7  22      115.38      129.49     63.49 o 
  -2   7  22       54.56      110.54     47.92 o 
  -1   7  22       26.19       20.94     38.98 o 
   0   7  22        1.69        4.19     41.25 o 
   1   7  22       75.19      203.38     67.34 o 
  -4   8  22       29.47       67.00     73.04 o 
  -2   8  22      112.67      100.35     52.19 o 
  -1   8  22       29.92       52.40     45.36 o 
   0   8  22      195.70      140.02     56.65 o 
  -2   9  22       41.88       18.68     42.14 o 
  -1 -10  23        6.39      -33.52     54.06 o 
   0 -10  23        8.56       -4.37     53.10 o 
   1 -10  23      331.36      330.01     88.46 o 
   2 -10  23      362.54      555.01    105.36 o 
  -2  -9  23        1.29       -7.58     49.90 o 
  -1  -9  23       31.49       -7.60     46.85 o 
   0  -9  23        0.12       17.55     57.45 o 
   1  -9  23       51.78       75.11     66.92 o 
   2  -9  23      192.54      206.47     82.02 o 
   3  -9  23        0.83       36.34     63.67 o 
  -3  -8  23      205.10      191.75     70.73 o 
  -2  -8  23       79.40       12.24     52.35 o 
  -1  -8  23       81.38      173.69     70.72 o 
   0  -8  23       92.14      104.98     70.31 o 
   1  -8  23        7.25       -7.73     56.04 o 
   2  -8  23        1.52      -46.85     57.00 o 
   3  -8  23       19.39       59.35     66.43 o 
   4  -8  23       26.05      -49.19     49.19 o 
  -4  -7  23      362.03      378.35     84.74 o 
  -3  -7  23        6.57       42.43     54.88 o 
  -2  -7  23        1.70      -14.55     51.17 o 
  -1  -7  23        5.74       37.88     58.30 o 
   0  -7  23       52.49       35.37     56.87 o 
   1  -7  23       11.91       -2.75     57.13 o 
   2  -7  23      166.88      167.89     74.09 o 
   3  -7  23      111.61      166.00     72.04 o 
   4  -7  23        8.05      -18.66     60.00 o 
  -4  -6  23      133.24      161.84     47.68 o 
  -3  -6  23       69.71       53.18     52.54 o 
  -2  -6  23      103.20      -46.78     46.78 o 
  -1  -6  23      274.27      231.60     76.24 o 
   0  -6  23     1059.33     1127.41    125.34 o 
   1  -6  23       63.50       48.29     63.28 o 
   2  -6  23       47.78       20.95     54.59 o 
   3  -6  23       72.70       62.17     60.52 o 
   4  -6  23       13.14      -46.28     54.30 o 
  -5  -5  23       13.71       37.74     43.37 o 
  -4  -5  23      113.95      106.31     72.94 o 
  -3  -5  23       82.69       30.79     51.76 o 
  -2  -5  23      746.16      673.79     98.27 o 
  -1  -5  23      292.16      124.96     61.31 o 
   0  -5  23        5.43       16.61     50.37 o 
   1  -5  23     1066.59     1111.22    125.32 o 
   2  -5  23      354.54      329.55     83.19 o 
   3  -5  23       10.83       -6.30     50.50 o 
   4  -5  23      217.40      332.52     92.35 o 
  -5  -4  23        0.13       39.06     42.54 o 
  -4  -4  23      333.86      376.77     58.24 o 
  -3  -4  23      802.65      724.70     80.80 o 
  -2  -4  23       47.34       64.46     51.94 o 
  -1  -4  23      584.65      690.56    100.03 o 
   0  -4  23        0.00       34.68     49.04 o 
   1  -4  23      347.67      346.46     79.75 o 
   2  -4  23      239.19      315.18     79.80 o 
   3  -4  23       23.15      -11.48     52.85 o 
   4  -4  23      364.97      292.27     84.81 o 
  -5  -3  23       40.59       39.20     41.45 o 
  -4  -3  23        0.39       -1.86     54.02 o 
  -3  -3  23       10.38       35.76     35.54 o 
  -2  -3  23      478.08      362.00     77.30 o 
  -1  -3  23       53.95       16.24     48.82 o 
   0  -3  23      144.87       34.13     58.20 o 
   1  -3  23       48.99       37.98     51.67 o 
   2  -3  23      103.41      103.81     57.47 o 
   3  -3  23        4.39       28.40     55.37 o 
   4  -3  23      126.26      106.01     69.62 o 
   5  -3  23     1041.28     1216.76    140.92 o 
  -6  -2  23        3.28        6.05     62.20 o 
  -5  -2  23        1.70       -4.63     37.94 o 
  -4  -2  23        0.58       69.66     37.20 o 
  -3  -2  23      325.13      304.62     51.96 o 
  -2  -2  23      106.73       77.10     34.77 o 
  -1  -2  23      131.04      204.85     64.98 o 
   0  -2  23      210.63      145.16     66.31 o 
   1  -2  23      252.24      346.78     79.20 o 
   2  -2  23       79.81       41.60     55.43 o 
   3  -2  23      115.47      199.31     70.76 o 
   4  -2  23      125.87      151.61     73.64 o 
  -6  -1  23      456.13      433.54     98.59 o 
  -5  -1  23       91.01       48.49     57.44 o 
  -4  -1  23       68.77       33.83     37.93 o 
  -3  -1  23       67.34       44.73     36.75 o 
  -2  -1  23     1811.37     1718.51    189.71 o 
  -1  -1  23        1.65      -37.03     37.03 o 
   0  -1  23      155.20       62.63     58.45 o 
   1  -1  23      250.12      328.98     75.04 o 
   2  -1  23      119.09      101.90     57.76 o 
   3  -1  23      483.37      577.90     92.31 o 
   4  -1  23      394.27      423.30     90.98 o 
  -6   0  23       97.46      141.64     71.65 o 
  -5   0  23        3.91       80.54     65.42 o 
  -4   0  23      542.18      467.40     62.74 o 
  -3   0  23        2.60       50.96     39.36 o 
  -2   0  23      413.35      349.81     49.01 o 
  -1   0  23        4.67      -36.03     36.03 o 
   0   0  23      114.51      126.41     58.09 o 
   1   0  23        0.31      137.44     59.69 o 
   2   0  23      541.01      476.03     81.90 o 
   3   0  23      362.89      451.15     85.40 o 
   4   0  23       35.17       -9.90     38.24 o 
  -6   1  23        0.02       44.97     65.18 o 
  -5   1  23       53.15       45.56     53.26 o 
  -4   1  23       46.09      111.44     62.75 o 
  -3   1  23     1543.63     1573.08     91.36 o 
  -2   1  23      933.81      952.86     54.92 o 
  -1   1  23      434.40      517.08     42.99 o 
   0   1  23       59.38        4.58     30.10 o 
   1   1  23      838.20      763.73     66.19 o 
   2   1  23      166.57      152.18     61.73 o 
   3   1  23       53.27       78.25     40.26 o 
   4   1  23      159.25       97.99     93.56 o 
  -6   2  23       56.26      109.59     73.13 o 
  -5   2  23        0.23      107.84     65.07 o 
  -4   2  23      167.94      139.72     45.62 o 
  -3   2  23        0.48       52.89     37.52 o 
  -2   2  23       36.74       51.20     25.03 o 
  -1   2  23      940.81      945.30     66.59 o 
   0   2  23        1.62       35.95     30.90 o 
   1   2  23       29.06        3.46     32.34 o 
   2   2  23        0.92       10.02     41.53 o 
   3   2  23        5.89        1.79     34.07 o 
   4   2  23       77.36      114.66     68.64 o 
  -6   3  23       76.58       69.58     65.77 o 
  -5   3  23        7.72        8.96     61.02 o 
  -4   3  23        0.78      -17.84     35.53 o 
  -3   3  23        4.76      -34.12     34.12 o 
  -2   3  23       83.57       73.39     28.00 o 
  -1   3  23      210.85      178.62     39.80 o 
   0   3  23        3.25       -5.39     29.68 o 
   1   3  23      332.83      331.08     49.77 o 
   2   3  23      209.04      222.07     46.26 o 
   3   3  23        0.08        8.04     47.66 o 
  -5   4  23      272.90      393.20     94.45 o 
  -4   4  23       85.89      158.02     50.44 o 
  -3   4  23       26.38       65.96     40.09 o 
  -2   4  23      197.32      192.32     46.09 o 
  -1   4  23       30.46       29.09     28.40 o 
   0   4  23      475.04      477.42     53.35 o 
   1   4  23      545.96      523.51     57.81 o 
   2   4  23       64.81      128.52     61.01 o 
   3   4  23       43.80      -32.66     42.70 o 
  -5   5  23       10.75      229.84     87.85 o 
  -4   5  23        0.50       45.11     44.15 o 
  -3   5  23       20.64       47.10     39.44 o 
  -2   5  23      115.70       83.92     44.89 o 
  -1   5  23        0.20        5.28     27.08 o 
   0   5  23       32.26       57.49     46.45 o 
   1   5  23       54.75        5.00     41.32 o 
   2   5  23      171.55      172.12     60.41 o 
  -5   6  23       30.70       -9.15     62.08 o 
  -4   6  23       30.55        8.99     43.35 o 
  -3   6  23       62.34       50.97     43.28 o 
  -2   6  23       14.34       13.84     47.77 o 
  -1   6  23       28.49       47.61     40.13 o 
   0   6  23       93.90       41.98     43.74 o 
   1   6  23      135.36       69.04     53.19 o 
   2   6  23        1.16       14.21     51.01 o 
  -4   7  23      228.58      268.01     61.01 o 
  -2   7  23       77.09       71.14     46.75 o 
  -1   7  23       84.21      113.56     52.15 o 
   0   7  23       71.95      103.04     53.72 o 
   1   7  23      116.72      131.64     61.51 o 
  -2   8  23       55.64       27.30     46.23 o 
  -1   8  23       27.35       13.15     42.58 o 
   0 -10  24       81.76       59.47     63.80 o 
   1 -10  24      225.69      402.16     96.24 o 
  -2  -9  24       10.61        3.10     53.27 o 
  -1  -9  24        0.38       25.18     54.61 o 
   0  -9  24       34.39       37.94     63.52 o 
   1  -9  24      122.00       78.82     68.91 o 
   2  -9  24       68.56       62.62     65.94 o 
  -3  -8  24       63.48      120.27     63.71 o 
  -2  -8  24      176.43      171.66     71.27 o 
  -1  -8  24       61.53       26.10     60.33 o 
   0  -8  24       35.40       45.23     60.32 o 
   1  -8  24       82.55       68.63     60.55 o 
   2  -8  24       56.12      118.76     71.14 o 
   3  -8  24        1.67      -55.52     55.52 o 
  -3  -7  24        0.23      -28.21     47.99 o 
  -2  -7  24      238.82       89.02     61.96 o 
  -1  -7  24       11.08      -50.70     50.70 o 
   0  -7  24       86.63       39.21     60.18 o 
   1  -7  24       24.10      -48.19     51.60 o 
   2  -7  24      107.00       45.53     66.02 o 
   3  -7  24       27.02      184.54     74.56 o 
   4  -7  24        0.14      -58.42     58.42 o 
  -4  -6  24       26.15       25.34     56.35 o 
  -3  -6  24        4.86      -21.71     48.20 o 
  -2  -6  24        8.26      -27.07     44.70 o 
  -1  -6  24      370.97      350.80     87.26 o 
   0  -6  24       68.64       10.30     52.35 o 
   1  -6  24       15.93       -6.12     57.11 o 
   2  -6  24      391.03      301.44     84.05 o 
   3  -6  24        3.63      -52.08     52.08 o 
   4  -6  24       79.74      106.40     74.36 o 
  -4  -5  24       88.06      103.78     43.89 o 
  -3  -5  24        1.32       10.29     52.44 o 
  -2  -5  24      156.01       89.53     63.32 o 
  -1  -5  24      126.10       88.96     61.37 o 
   0  -5  24      565.23      444.63     92.24 o 
   1  -5  24      497.61      549.59     99.11 o 
   2  -5  24        6.98       23.72     58.96 o 
   3  -5  24      523.04      600.84    104.45 o 
   4  -5  24      144.91      167.13     79.35 o 
  -5  -4  24      212.69      171.76     53.81 o 
  -4  -4  24      154.61      164.30     47.17 o 
  -3  -4  24      102.74      121.45     64.11 o 
  -2  -4  24      291.15      215.43     69.72 o 
  -1  -4  24      159.82      200.81     65.76 o 
   0  -4  24      405.56      415.52     88.97 o 
   1  -4  24      380.11      400.59     90.63 o 
   2  -4  24        0.03       20.30     54.55 o 
   3  -4  24       13.93       41.91     61.78 o 
   4  -4  24        3.61       65.27     69.69 o 
  -5  -3  24        0.07      118.63     46.79 o 
  -4  -3  24       23.55       37.51     94.21 o 
  -3  -3  24       34.94       28.47     37.89 o 
  -2  -3  24        1.92      -38.43     45.00 o 
  -1  -3  24       14.80       96.29     56.81 o 
   0  -3  24        6.80       13.84     53.78 o 
   1  -3  24       73.98        5.24     52.44 o 
   2  -3  24      122.80      145.16     64.12 o 
   3  -3  24      145.92      103.03     68.50 o 
   4  -3  24        4.32       -0.52     58.04 o 
  -5  -2  24      174.13      220.55     82.56 o 
  -4  -2  24       99.56       69.11     41.92 o 
  -3  -2  24       45.19       50.82     37.39 o 
  -2  -2  24      259.39      306.21     71.94 o 
  -1  -2  24      245.10      313.83     78.40 o 
   0  -2  24       12.30      -31.55     50.31 o 
   1  -2  24        8.08      -41.33     41.33 o 
   2  -2  24       15.98       94.85     58.94 o 
   3  -2  24      116.17      187.08     70.59 o 
   4  -2  24       34.30       27.49     57.65 o 
  -5  -1  24       39.63       78.60     45.04 o 
  -4  -1  24       44.31       38.05     75.63 o 
  -3  -1  24      277.58      313.37    108.21 o 
  -2  -1  24      425.23      404.09     51.68 o 
  -1  -1  24       25.67       14.28     48.39 o 
   0  -1  24      557.21      538.38     91.10 o 
   1  -1  24      794.39      924.46    110.37 o 
   2  -1  24        5.37        5.36     47.58 o 
   3  -1  24        0.41      -46.58     46.58 o 
   4  -1  24        4.00      -52.14     52.14 o 
  -5   0  24      298.43      296.13     58.15 o 
  -4   0  24        0.00       -4.49     37.57 o 
  -3   0  24      640.22      664.21     67.86 o 
  -2   0  24       19.61       19.48     34.44 o 
  -1   0  24      145.17       96.22     57.55 o 
   0   0  24      180.45      139.74     63.98 o 
   1   0  24      187.39      113.51     56.05 o 
   2   0  24       19.11      103.20     55.46 o 
   3   0  24       99.33      110.11     43.47 o 
   4   0  24      277.00      225.65     56.75 o 
  -5   1  24      126.04      142.06     70.74 o 
  -4   1  24       16.07        9.92     39.26 o 
  -3   1  24      353.52      409.06     59.31 o 
  -2   1  24      212.76      233.31     35.82 o 
  -1   1  24      184.85       89.82     37.16 o 
   0   1  24       26.53       55.42     34.82 o 
   1   1  24       15.07        9.45     40.72 o 
   2   1  24       48.09       24.01     36.15 o 
   3   1  24      314.51      337.80     55.33 o 
   4   1  24       56.48       37.77     40.02 o 
  -5   2  24       49.42       64.63     62.64 o 
  -4   2  24        6.53       -3.31     42.89 o 
  -3   2  24      353.62      337.34    133.60 o 
  -2   2  24      185.35      175.45     32.53 o 
  -1   2  24        6.94       22.57     30.31 o 
   0   2  24      166.60      207.08     44.49 o 
   1   2  24        5.84       16.11     32.08 o 
   2   2  24      139.70      160.16     44.89 o 
   3   2  24        4.19       90.89     40.95 o 
  -5   3  24        3.60      -32.08     59.35 o 
  -4   3  24       15.70      -10.29     37.94 o 
  -3   3  24       81.41      106.28     87.48 o 
  -2   3  24       59.42       54.65     26.25 o 
  -1   3  24      153.90      147.97     39.44 o 
   0   3  24        4.86      -15.41     29.53 o 
   1   3  24      620.56      633.44     62.67 o 
   2   3  24      327.94      236.41     48.53 o 
   3   3  24      324.46      379.08     85.86 o 
  -5   4  24       72.40      135.27     74.62 o 
  -4   4  24      467.77      694.92    203.05 o 
  -3   4  24        5.18      -18.65     40.51 o 
  -2   4  24       17.83       -0.06     19.52 o 
  -1   4  24        2.11      -25.97     25.97 o 
   0   4  24       89.67      129.65     40.37 o 
   1   4  24        1.82       15.40     43.90 o 
   2   4  24      155.39      203.84     67.00 o 
  -5   5  24       22.76       53.97     76.94 o 
  -4   5  24        9.65       -2.52     40.56 o 
  -3   5  24       14.37       35.89     40.88 o 
  -2   5  24      270.43      309.17     63.91 o 
  -1   5  24       80.04       90.39     35.89 o 
   0   5  24      102.31      211.86     63.24 o 
   1   5  24        1.90       58.15     50.22 o 
   2   5  24       49.55      109.67     60.22 o 
  -4   6  24      210.47      359.36     97.22 o 
  -3   6  24       21.26       50.45     44.15 o 
  -2   6  24       19.75       30.15     31.64 o 
  -1   6  24       88.93       44.01     45.67 o 
   0   6  24        9.18       11.87     40.54 o 
   1   6  24        8.14      -37.07     43.16 o 
  -1   7  24       29.03      108.32     52.79 o 
   0   7  24        1.82       48.57     48.74 o 
  -1  -9  25        0.01      -22.49     50.92 o 
   0  -9  25        0.09       -3.78     55.17 o 
   1  -9  25       70.37       85.42     73.16 o 
  -2  -8  25      107.47       44.93     61.48 o 
  -1  -8  25        3.92       35.52     63.60 o 
   0  -8  25      126.34      171.28     78.83 o 
   1  -8  25       13.51       37.13     62.20 o 
   2  -8  25       22.50       70.86     65.71 o 
  -3  -7  25        0.00       43.11     56.75 o 
  -2  -7  25      100.93       60.57     63.51 o 
  -1  -7  25        0.13       52.64     62.14 o 
   0  -7  25      389.79      367.17     93.30 o 
   1  -7  25       75.93       20.48     57.52 o 
   2  -7  25        3.96        9.01     61.94 o 
   3  -7  25       33.23      -16.91     50.27 o 
  -3  -6  25        0.00      -29.84     46.39 o 
  -2  -6  25        0.21      -26.36     52.31 o 
  -1  -6  25       10.03       12.15     57.11 o 
   0  -6  25        5.16       39.53     65.07 o 
   1  -6  25      225.83      209.93     78.74 o 
   2  -6  25       51.20       38.13     58.26 o 
   3  -6  25       94.83      154.12     75.85 o 
  -4  -5  25       31.73      -12.07     49.84 o 
  -3  -5  25      106.44      120.85     67.14 o 
  -2  -5  25       57.81      -33.22     49.75 o 
  -1  -5  25        0.78       18.91     57.85 o 
   0  -5  25       50.29       87.97     66.12 o 
   1  -5  25       57.55      186.94     75.23 o 
   2  -5  25       62.83      -13.95     57.61 o 
   3  -5  25      122.65      162.11     73.21 o 
  -4  -4  25        0.22        5.94     36.26 o 
  -3  -4  25      114.20       30.44     58.88 o 
  -2  -4  25       12.77       43.67     57.27 o 
  -1  -4  25       57.60      -26.30     57.10 o 
   0  -4  25       66.66      111.01     64.58 o 
   1  -4  25        0.18        0.71     61.47 o 
   2  -4  25      322.90      393.24     91.94 o 
   3  -4  25        0.57      -52.78     52.78 o 
   4  -4  25        0.22      -11.63     56.66 o 
  -5  -3  25       81.01       15.67     67.13 o 
  -4  -3  25       10.25       39.17     38.99 o 
  -3  -3  25        8.08       57.07     61.51 o 
  -2  -3  25        0.17       41.48     52.97 o 
  -1  -3  25      158.76       29.02     59.02 o 
   0  -3  25      160.66      273.00     84.10 o 
   1  -3  25        5.72       -0.25     54.16 o 
   2  -3  25       71.45       59.21     59.84 o 
   3  -3  25      730.97      907.33    118.92 o 
   4  -3  25       21.28       36.66     62.54 o 
  -5  -2  25       36.21        4.07     39.19 o 
  -4  -2  25      139.85      121.95     55.33 o 
  -3  -2  25      134.60      249.49     51.21 o 
  -2  -2  25      260.29      256.26     77.11 o 
  -1  -2  25        5.21      -25.48     49.62 o 
   0  -2  25      181.52      126.22     66.55 o 
   1  -2  25      239.70      302.08     79.83 o 
   2  -2  25       49.39       60.15     60.13 o 
   3  -2  25      295.30      431.56     92.39 o 
   4  -2  25        3.95       53.33     62.33 o 
  -5  -1  25       10.24       13.12     42.48 o 
  -4  -1  25       73.77       71.37     45.28 o 
  -3  -1  25      346.32      342.17     55.67 o 
  -2  -1  25      145.41       75.63     57.42 o 
  -1  -1  25        7.92       13.24     51.33 o 
   0  -1  25      175.05      258.75     75.49 o 
   1  -1  25       22.13      -21.48     49.33 o 
   2  -1  25      181.87      174.95     70.45 o 
   3  -1  25      328.48      393.06     87.28 o 
   4  -1  25       37.69       56.99     62.58 o 
  -5   0  25      269.01      215.55     57.30 o 
  -4   0  25        3.84      -13.08     35.99 o 
  -3   0  25      357.91      456.59     61.36 o 
  -2   0  25      163.60      192.90     67.80 o 
  -1   0  25        2.04       -7.98     49.37 o 
   0   0  25      268.32      321.82     77.31 o 
   1   0  25      276.22      199.53     69.36 o 
   2   0  25       28.29        3.23     50.80 o 
   3   0  25        7.67      -30.00     36.48 o 
  -5   1  25       58.26      133.60     67.80 o 
  -4   1  25       35.10      -34.85     34.85 o 
  -3   1  25      506.08      505.50     63.66 o 
  -2   1  25        0.06        2.30     24.94 o 
  -1   1  25        4.99       -1.98     30.92 o 
   0   1  25      236.16      173.52     44.89 o 
   1   1  25      929.53      809.00    139.38 o 
   2   1  25       82.64       19.85     37.20 o 
   3   1  25       29.56       19.82     37.15 o 
  -5   2  25        3.41      -12.69     42.95 o 
  -4   2  25       15.74       26.85     38.21 o 
  -3   2  25       64.66       22.17     39.68 o 
  -2   2  25      115.42      148.59     48.22 o 
  -1   2  25       83.21       21.36     42.57 o 
   0   2  25       34.19      -29.12     29.12 o 
   1   2  25       74.80       55.35     37.46 o 
   2   2  25      372.30      395.60     57.41 o 
   3   2  25        0.13      -48.38     48.38 o 
  -5   3  25       14.37       -2.48     65.94 o 
  -4   3  25        1.55      -30.50     37.54 o 
  -3   3  25        1.82      -20.48     36.69 o 
  -2   3  25        2.36       45.28     24.59 o 
  -1   3  25      477.77      483.45     56.19 o 
   0   3  25       63.27       62.75     35.95 o 
   1   3  25        7.18       10.90     34.52 o 
   2   3  25       25.08       15.34     46.14 o 
  -4   4  25       27.11      -26.44     41.80 o 
  -3   4  25       43.64       66.83     64.74 o 
  -2   4  25        0.06       21.65     26.77 o 
  -1   4  25        0.26       21.19     31.19 o 
   0   4  25       25.61      -16.36     29.25 o 
   1   4  25       46.08       69.10     49.56 o 
   2   4  25        8.31      -14.20     51.85 o 
  -4   5  25       21.77       82.42     78.46 o 
  -3   5  25       54.51       99.47     76.85 o 
  -2   5  25      252.70      233.99     69.52 o 
  -1   5  25      143.58      168.26     42.16 o 
   0   5  25       11.40      -36.59     36.59 o 
   1   5  25       30.54      -29.72     44.93 o 
  -3   6  25      421.01      627.26     99.79 o 
  -1   6  25       91.33       71.65     46.84 o 
   0   6  25       12.23       -0.60     41.74 o 
  -1  -8  26       33.34       95.03     64.45 o 
   0  -8  26       12.93        8.43     61.38 o 
   1  -8  26        1.61        8.02     65.87 o 
   2  -8  26      126.58       52.80     72.17 o 
  -2  -7  26      157.49      142.10     70.25 o 
  -1  -7  26      325.81      326.91     93.22 o 
   0  -7  26        4.26       71.53     66.77 o 
   1  -7  26        6.02      -50.17     61.81 o 
   2  -7  26       37.97      -21.44     52.13 o 
  -3  -6  26        0.37       42.28     57.14 o 
  -2  -6  26       13.81       25.12     59.48 o 
  -1  -6  26      201.62      333.18     91.72 o 
   0  -6  26       31.15      -58.22     58.22 o 
   1  -6  26      170.32      155.75     78.58 o 
   2  -6  26       87.96       82.64     72.32 o 
   3  -6  26      206.67      160.62     78.39 o 
  -3  -5  26       13.05       22.81     56.42 o 
  -2  -5  26        3.58       90.26     64.59 o 
  -1  -5  26       55.49       39.78     64.91 o 
   0  -5  26        3.67      -21.15     55.78 o 
   1  -5  26       99.75      154.04     75.75 o 
   2  -5  26      331.36      252.83     84.05 o 
   3  -5  26       18.63       35.67     57.21 o 
  -4  -4  26       60.89       91.69     63.04 o 
  -3  -4  26       58.90       38.30     60.49 o 
  -2  -4  26       17.97       50.61     55.96 o 
  -1  -4  26        3.92        3.45     55.88 o 
   0  -4  26        2.28       -2.08     55.66 o 
   1  -4  26        2.09      -46.78     46.78 o 
   2  -4  26      257.55      435.80     97.37 o 
   3  -4  26        3.83       27.90     64.20 o 
  -4  -3  26        1.64      -51.96     51.96 o 
  -3  -3  26       12.18       13.85     54.67 o 
  -2  -3  26       31.38        5.89     49.02 o 
  -1  -3  26       59.11      102.04     57.53 o 
   0  -3  26        1.12       92.56     65.00 o 
   1  -3  26        6.42      -36.00     56.19 o 
   2  -3  26        6.35       94.35     62.56 o 
   3  -3  26       83.24       73.08     67.80 o 
  -4  -2  26        1.66      102.33     47.35 o 
  -3  -2  26        0.01       12.16     55.94 o 
  -2  -2  26        7.61       10.64     55.17 o 
  -1  -2  26       72.97       86.71     61.81 o 
   0  -2  26        6.42      -19.75     50.19 o 
   1  -2  26        0.28      -29.86     52.56 o 
   2  -2  26       10.86       17.96     56.69 o 
   3  -2  26      132.76      160.98     70.95 o 
  -4  -1  26       13.27       34.26     47.07 o 
  -3  -1  26       90.09       84.29     61.00 o 
  -2  -1  26       73.62       93.39     61.64 o 
  -1  -1  26        4.44       28.06     55.43 o 
   0  -1  26      154.38      231.26     78.59 o 
   1  -1  26       42.39       71.94     60.67 o 
   2  -1  26      242.99      296.63     82.40 o 
   3  -1  26       43.03       15.85     56.58 o 
  -5   0  26        4.06        9.03     74.33 o 
  -4   0  26      137.99      146.70     49.61 o 
  -3   0  26       55.41      154.02     76.07 o 
  -2   0  26      245.74      359.29     83.59 o 
  -1   0  26       88.60      132.43     67.14 o 
   0   0  26        8.93        2.69     50.35 o 
   1   0  26      283.36      307.84     80.69 o 
   2   0  26        0.51       83.99     59.98 o 
   3   0  26       32.17        2.26     76.12 o 
  -5   1  26        6.01       35.20    103.42 o 
  -4   1  26       34.23       40.85     49.41 o 
  -3   1  26      203.74      264.27     53.18 o 
  -2   1  26       20.68        6.76     41.25 o 
  -1   1  26      173.75      160.70     56.62 o 
   0   1  26       46.32       15.21     37.52 o 
   1   1  26       60.36       61.82     38.31 o 
   2   1  26       56.11        3.61     37.01 o 
   3   1  26       47.17       40.48     39.12 o 
  -4   2  26        3.62       -8.96     39.81 o 
  -3   2  26       28.90        9.24     40.54 o 
  -2   2  26       13.33       51.85     38.56 o 
  -1   2  26      199.41      117.84     62.00 o 
   0   2  26       14.23       69.04     38.22 o 
   1   2  26       49.43       31.53     36.41 o 
   2   2  26      240.90      226.16     50.63 o 
  -4   3  26       35.15       83.14     66.60 o 
  -3   3  26       49.25      178.46     52.53 o 
  -2   3  26        1.33      -17.73     34.26 o 
  -1   3  26        2.73        3.94     30.97 o 
   0   3  26      132.28      214.39     47.11 o 
   1   3  26       36.02       30.90     36.22 o 
   2   3  26        3.28      101.31     56.97 o 
  -4   4  26       18.70       15.27     45.33 o 
  -3   4  26        1.32       86.15     46.12 o 
  -2   4  26       53.85       23.49     54.26 o 
  -1   4  26       13.20      -16.85     30.10 o 
   0   4  26       14.54       46.40     38.58 o 
   1   4  26        4.10      -12.59     48.07 o 
  -3   5  26        2.45       64.28     73.81 o 
  -2   5  26        9.28       39.94     52.90 o 
  -1   5  26       17.89       34.53     46.18 o 
   0   5  26       29.91       92.03     55.49 o 
  -1  -7  27       76.69      153.21     79.93 o 
   0  -7  27        6.70      -26.31     60.98 o 
   1  -7  27      356.69      295.59     91.74 o 
  -2  -6  27       46.75       63.01     63.79 o 
  -1  -6  27       11.21       14.40     64.79 o 
   0  -6  27       90.21      149.72     77.99 o 
   1  -6  27       10.99       50.21     70.27 o 
   2  -6  27        0.16      -12.07     56.32 o 
  -3  -5  27      110.72      216.06     78.61 o 
  -2  -5  27       36.32       26.34     65.14 o 
  -1  -5  27       26.76       71.27     67.03 o 
   0  -5  27       14.28       50.55     67.24 o 
   1  -5  27      188.57      205.68     78.88 o 
   2  -5  27       44.02       37.81     67.55 o 
  -3  -4  27      122.10       27.43     62.37 o 
  -2  -4  27        7.67       44.08     64.34 o 
  -1  -4  27        0.25      -15.07     54.11 o 
   0  -4  27      103.67      -25.73     56.31 o 
   1  -4  27       43.28       88.09     70.23 o 
   2  -4  27        2.12      127.69     73.22 o 
  -4  -3  27        7.78       -0.52     59.88 o 
  -3  -3  27        0.50      -20.07     51.99 o 
  -2  -3  27       33.04       27.04     60.51 o 
  -1  -3  27        7.34      -42.74     54.42 o 
   0  -3  27       19.51       34.99     58.49 o 
   1  -3  27        1.96      -43.65     43.65 o 
   2  -3  27        7.33       18.67     65.57 o 
   3  -3  27       14.46      -53.93     53.93 o 
  -4  -2  27        5.79       -9.02     59.43 o 
  -3  -2  27       13.70        7.28     53.27 o 
  -2  -2  27       24.02       20.91     59.09 o 
  -1  -2  27        0.17      -48.30     48.30 o 
   0  -2  27       12.04       13.77     52.00 o 
   1  -2  27       85.29       96.72     66.61 o 
   2  -2  27        0.93      -49.81     51.16 o 
   3  -2  27       42.99       -7.68     58.76 o 
  -4  -1  27        4.66        9.95     47.92 o 
  -3  -1  27       11.55       41.08     55.24 o 
  -2  -1  27       43.69       99.36     65.42 o 
  -1  -1  27       13.57       24.84     56.72 o 
   0  -1  27        5.76      -32.81     51.88 o 
   1  -1  27       82.39       32.27     60.36 o 
   2  -1  27      192.83       83.99     65.69 o 
  -4   0  27        1.85       13.07     41.09 o 
  -3   0  27      219.86      164.16     71.12 o 
  -2   0  27       29.97       12.90     51.98 o 
  -1   0  27       18.80        3.61     50.65 o 
   0   0  27      336.21      414.44     91.70 o 
   1   0  27      217.60      224.32     76.21 o 
   2   0  27       74.21        7.18     41.80 o 
  -4   1  27       20.50       42.94     44.31 o 
  -3   1  27        6.58      -35.21     52.49 o 
  -2   1  27        0.60       -6.56     50.25 o 
  -1   1  27       52.74      107.63     41.87 o 
   0   1  27        6.40      -22.77     34.02 o 
   1   1  27        6.30       11.98     37.98 o 
   2   1  27       71.48       53.11     57.09 o 
  -4   2  27       45.25       73.60     67.91 o 
  -3   2  27        6.19       39.06     77.42 o 
  -2   2  27       18.24      -17.18     51.75 o 
  -1   2  27       17.94       24.95     33.38 o 
   0   2  27       37.65       -0.28     34.23 o 
   1   2  27       15.07      -14.50     52.25 o 
  -3   3  27        2.69       58.29     45.15 o 
  -2   3  27        1.72        9.03     49.45 o 
  -1   3  27      132.53      125.91     41.51 o 
   0   3  27        3.30        8.58     34.11 o 
   1   3  27        4.69      -30.10     30.10 o 
  -3   4  27        7.87       45.33     46.33 o 
  -2   4  27      131.36       47.58     57.02 o 
  -1   4  27        2.35       31.85     35.32 o 
   0   4  27       48.64       44.03     38.40 o 
  -1  -6  28       13.55       66.77     65.45 o 
   0  -6  28        0.48        9.72     65.22 o 
   1  -6  28      134.79      105.89     73.54 o 
  -2  -5  28       44.42       13.68     64.74 o 
  -1  -5  28      232.55      214.25     83.89 o 
   0  -5  28       17.60        7.02     66.07 o 
   1  -5  28        8.28       48.23     72.30 o 
  -3  -4  28       49.33       56.99     58.78 o 
  -2  -4  28       70.04       30.76     64.01 o 
  -1  -4  28      155.22      256.66     85.40 o 
   0  -4  28        3.85       55.52     70.77 o 
   1  -4  28      212.07      323.24     94.41 o 
   2  -4  28        4.02      -13.70     63.70 o 
  -3  -3  28        4.07      -38.55     49.53 o 
  -2  -3  28        4.82        7.98     62.91 o 
  -1  -3  28      187.58      223.33     80.63 o 
   0  -3  28       32.41       25.58     59.28 o 
   1  -3  28       26.21       40.35     62.91 o 
   2  -3  28      155.99      213.65     79.09 o 
  -3  -2  28       36.49       36.84     65.87 o 
  -2  -2  28        4.66      -22.22     50.61 o 
  -1  -2  28       95.27      240.03     83.68 o 
   0  -2  28       25.17       18.77     64.86 o 
   1  -2  28       65.60       86.48     75.39 o 
   2  -2  28        0.85       -4.82     50.16 o 
  -3  -1  28       51.91      104.32     67.99 o 
  -2  -1  28       43.77      109.09     63.02 o 
  -1  -1  28       29.56      -50.05     51.22 o 
   0  -1  28        0.70      -33.92     52.19 o 
   1  -1  28        4.43       25.83     60.87 o 
   2  -1  28        6.42       22.64     57.88 o 
  -3   0  28       31.81       38.62     63.36 o 
  -2   0  28        4.01       14.61     57.90 o 
  -1   0  28      398.06      488.76     97.18 o 
   0   0  28       80.86      245.63     80.53 o 
   1   0  28       64.97       62.93     66.83 o 
  -3   1  28      101.55      156.16     72.10 o 
  -2   1  28       16.87        3.21     56.12 o 
  -1   1  28       31.63       13.69     47.45 o 
   0   1  28      113.15       74.31     43.31 o 
   1   1  28       69.85       84.36     57.98 o 
  -3   2  28        1.08       27.91     56.82 o 
  -2   2  28        1.19      -14.96     52.81 o 
  -1   2  28        3.29       15.72     34.90 o 
   0   2  28       65.29       33.14     38.97 o 
   1   2  28       38.18       15.81     44.50 o 
  -2   3  28       13.35       63.22     60.99 o 
  -1   3  28       13.49       38.36     37.69 o 
   0   3  28       52.32       57.69     38.07 o 
   0  -5  29       29.55       40.22     72.59 o 
  -1  -4  29        1.04      -58.28     61.62 o 
   0  -4  29       91.35      222.37     87.25 o 
  -2  -3  29       10.31      -55.23     56.68 o 
  -1  -3  29       20.05      -27.67     62.61 o 
   0  -3  29       85.58      142.64     76.06 o 
   1  -3  29       85.17       58.66     72.11 o 
  -2  -2  29        4.00      -55.08     55.08 o 
  -1  -2  29       15.73      -12.42     57.06 o 
   0  -2  29       79.75       19.21     71.58 o 
   1  -2  29        1.35      -10.02     63.08 o 
  -2  -1  29      122.01       96.33     68.45 o 
  -1  -1  29      181.52      221.46     83.35 o 
   0  -1  29        2.99      -13.51     58.35 o 
   1  -1  29       19.45       43.08     64.29 o 
  -2   0  29      179.71      168.83     78.62 o 
  -1   0  29      330.44      380.19     61.73 o 
   0   0  29       78.51       37.48     74.62 o 
  -2   1  29       87.55      164.01     72.84 o 
  -1   1  29      123.98       81.08     45.65 o 
   0   1  29       24.91       24.80     40.80 o 
                                                 
